# Supplementary material for: Enzyme- and gene-specific biases in reverse transcription of RNA raise concerns for evaluating gene expression
Source: Sci Rep. 2020 May 18;10:8151. doi: 10.1038/s41598-020-65005-0 (PMC7235240; doi:10.1038/s41598-020-65005-0)
Supplement: Supplementary file 2 — Dataset 1. [file 41598_2020_65005_MOESM2_ESM.xlsx]

## Sheet: Cq_all_data
Experiment	Well	Row	Column	Sample name	RT	RNA	ng	qPCR	eEF1A1	OAZ1	MVP	eEFint	Alu	18S	5.8S	U1
1	190	H	22	NTC	0-control-	NA	NA	NA	40	40	40	40	40	40	40	40
1	191	H	23	NTC	0-control-	NA	NA	NA	40	40	40	40	40	40	40	40
1	192	H	24	NTC	0-control-	NA	NA	NA	40	40	40	40	40	40	40	40
1	22	A	22	iScript-0-RT-	0-control-	NA	NA	NA	33.774	39.342	40	40	22.054	17.936	32.303	32.823
1	23	A	23	iScript-0-RT-	0-control-	NA	NA	NA	34.952	34.954	40	35.598	22.367	21.118	32.13	33.225
1	24	A	24	iScript-0-RT-	0-control-	NA	NA	NA	34.671	40	37.745	40	22.303	21.493	31.938	33.635
1	46	B	22	iScript-0-RT0	0-control-	NA	NA	NA	40	33.546	35.875	40	23.66	25.171	32.86	33.881
1	47	B	23	iScript-0-RT0	0-control-	NA	NA	NA	40	40	36.598	40	23.83	24.958	33.624	33.1
1	48	B	24	iScript-0-RT0	0-control-	NA	NA	NA	40	40	40	35.274	23.699	26.027	32.586	33.841
1	70	C	22	Transcriptor-0-RT-	0-control-	NA	NA	NA	35.03	33.354	40	40	21.773	29.308	31.744	32.854
1	71	C	23	Transcriptor-0-RT-	0-control-	NA	NA	NA	34.13	40	40	34.626	21.804	28.568	31.661	33.752
1	72	C	24	Transcriptor-0-RT-	0-control-	NA	NA	NA	36.295	36.736	40	40	21.868	28.805	31.82	34.166
1	94	D	22	Transcriptor-0-RT0	0-control-	NA	NA	NA	40	40	40	40	23.895	18.179	35.128	35.326
1	95	D	23	Transcriptor-0-RT0	0-control-	NA	NA	NA	40	40	40	40	24.015	22.127	35.875	40
1	96	D	24	Transcriptor-0-RT0	0-control-	NA	NA	NA	40	40	40	34.353	23.737	24.933	35.908	33.657
2	337	O	1	SSII-RT0	0-control-	NA	0	4x	40	40	35.564	40	26.569	33.528	40	40
2	338	O	2	SSII-RT0	0-control-	NA	0	4x	40	40	35.016	40	28.31	32.975	37.558	40
2	339	O	3	SSII-RT0	0-control-	NA	0	4x	34.704	40	34.914	40	28.249	33.768	40	40
2	361	P	1	NTC	0-control-	NA	0	4x	40	40	34.655	40	26.977	33.619	40	40
2	362	P	2	NTC	0-control-	NA	0	4x	40	40	40	40	27.976	32.501	34.693	40
2	363	P	3	NTC	0-control-	NA	0	4x	40	40	37.864	40	28.175	31.1	34.107	40
2	313	N	1	SSII-pool-RT-	0-control-	pool	600	4x	35.069	37.593	40	40	22.68	30.292	34.186	35.643
2	314	N	2	SSII-pool-RT-	0-control-	pool	600	4x	35.435	40	34.394	40	22.702	29.781	36.301	32.689
2	315	N	3	SSII-pool-RT-	0-control-	pool	600	4x	40	40	40	40	22.624	30.07	33.231	39.862
2	289	M	1	SSII-pool-RT+	0-control+	pool	600	4x	15.205	19.342	22.32	23.866	13.314	6.429	10.504	12.967
2	290	M	2	SSII-pool-RT+	0-control+	pool	600	4x	15.314	19.37	23.017	23.76	13.759	6.291	10.75	12.609
2	291	M	3	SSII-pool-RT+	0-control+	pool	600	4x	15.151	19.482	22.69	23.864	13.574	6.227	10.277	12.992
1	166	G	22	gDNA	0-control+	NA	NA	NA	20.37	25.092	40	23.61	7.15	16.199	20.19	18.683
1	167	G	23	gDNA	0-control+	NA	NA	NA	20.64	24.854	33.409	23.212	7.128	16.16	20.045	18.672
1	168	G	24	gDNA	0-control+	NA	NA	NA	20.498	24.96	34.691	23.583	7.124	16.318	19.387	18.828
1	79	D	7	iScript-H-075-1x	1-iScript	H	75	1x	21.234	23.554	28.277	29.752	19.417	12.052	20.341	20.601
1	80	D	8	iScript-H-075-1x	1-iScript	H	75	1x	21.621	23.238	28.544	29.398	19.559	11.645	20.394	20.87
1	81	D	9	iScript-H-075-1x	1-iScript	H	75	1x	21.169	23.528	28.153	29.826	19.454	12.014	20.331	20.67
1	76	D	4	iScript-H-075-2x	1-iScript	H	75	2x	20.166	22.583	27.031	28.709	18.463	11.204	19.319	19.571
1	77	D	5	iScript-H-075-2x	1-iScript	H	75	2x	20.622	22.225	27.354	28.594	18.535	10.553	19.362	19.663
1	78	D	6	iScript-H-075-2x	1-iScript	H	75	2x	20.156	22.419	26.947	28.799	18.204	11.343	19.379	19.692
1	73	D	1	iScript-H-075-4x	1-iScript	H	75	4x	19.074	21.249	26.276	27.733	17.354	10.745	18.573	18.942
1	74	D	2	iScript-H-075-4x	1-iScript	H	75	4x	19.54	21.376	26.334	27.588	17.25	10.198	17.972	18.548
1	75	D	3	iScript-H-075-4x	1-iScript	H	75	4x	19.315	21.199	26	27.763	17.122	10.757	18.326	18.509
1	55	C	7	iScript-H-150-1x	1-iScript	H	150	1x	20.311	22.434	27.816	29.479	18.427	11.369	19.981	20.25
1	56	C	8	iScript-H-150-1x	1-iScript	H	150	1x	20.517	22.439	28.061	28.849	18.388	11.2	20.063	20.426
1	57	C	9	iScript-H-150-1x	1-iScript	H	150	1x	20.358	22.663	27.789	29.11	18.573	11.319	19.921	20.253
1	52	C	4	iScript-H-150-2x	1-iScript	H	150	2x	19.331	21.605	26.932	28.083	17.602	10.802	18.877	19.225
1	53	C	5	iScript-H-150-2x	1-iScript	H	150	2x	19.575	21.411	26.972	27.991	17.46	10.016	19.031	19.445
1	54	C	6	iScript-H-150-2x	1-iScript	H	150	2x	19.285	21.671	27.003	27.962	17.526	10.376	18.834	19.355
1	49	C	1	iScript-H-150-4x	1-iScript	H	150	4x	18.486	20.53	25.956	27.099	16.476	10.981	18.047	18.879
1	50	C	2	iScript-H-150-4x	1-iScript	H	150	4x	18.516	20.479	26.005	27.076	16.649	11.203	17.657	18.241
1	51	C	3	iScript-H-150-4x	1-iScript	H	150	4x	18.446	20.469	25.987	27.031	16.433	10.657	17.892	18.484
1	31	B	7	iScript-H-300-1x	1-iScript	H	300	1x	19.452	21.962	27.768	28.544	17.793	11.349	19.726	19.989
1	32	B	8	iScript-H-300-1x	1-iScript	H	300	1x	19.891	21.842	28.073	28.595	17.897	11.284	19.917	19.993
1	33	B	9	iScript-H-300-1x	1-iScript	H	300	1x	19.646	22.008	27.888	28.495	17.788	11.302	19.765	20.067
1	28	B	4	iScript-H-300-2x	1-iScript	H	300	2x	18.288	20.841	26.767	27.321	16.827	11.374	18.68	18.703
1	29	B	5	iScript-H-300-2x	1-iScript	H	300	2x	18.829	20.688	27.164	27.56	16.913	10.49	18.843	19.031
1	30	B	6	iScript-H-300-2x	1-iScript	H	300	2x	18.504	20.854	26.922	27.385	16.715	10.209	18.622	18.992
1	25	B	1	iScript-H-300-4x	1-iScript	H	300	4x	17.402	19.654	26.127	26.519	15.807	10.004	17.865	18.009
1	26	B	2	iScript-H-300-4x	1-iScript	H	300	4x	17.764	19.776	26.112	26.497	15.603	10.516	17.492	17.869
1	27	B	3	iScript-H-300-4x	1-iScript	H	300	4x	17.45	19.484	25.801	26.477	15.685	10.212	17.716	18.162
1	7	A	7	iScript-H-600-1x	1-iScript	H	600	1x	19.849	22.701	28.566	28.083	17.44	11.066	18.917	19.974
1	8	A	8	iScript-H-600-1x	1-iScript	H	600	1x	20.005	22.498	29.188	28.02	17.388	11.73	18.979	20.268
1	9	A	9	iScript-H-600-1x	1-iScript	H	600	1x	19.983	22.733	28.752	28.153	17.465	11.318	18.946	20.438
1	4	A	4	iScript-H-600-2x	1-iScript	H	600	2x	18.769	21.777	27.696	27.292	16.562	12.234	17.956	19.166
1	5	A	5	iScript-H-600-2x	1-iScript	H	600	2x	19.01	21.568	28.209	27.247	16.432	11.888	17.958	19.233
1	6	A	6	iScript-H-600-2x	1-iScript	H	600	2x	18.879	22.093	27.998	27.223	16.482	11.369	17.837	19.363
1	1	A	1	iScript-H-600-4x	1-iScript	H	600	4x	17.937	20.724	27.098	26.333	15.474	11.795	16.968	18.287
1	2	A	2	iScript-H-600-4x	1-iScript	H	600	4x	17.776	20.625	26.971	25.968	15.448	10.198	16.424	17.971
1	3	A	3	iScript-H-600-4x	1-iScript	H	600	4x	17.739	21.108	26.764	26.143	15.395	10.893	16.896	18.348
1	175	H	7	iScript-T-075-1x	1-iScript	T	75	1x	21.647	24.283	31.521	29.966	20.052	11.952	20.432	20.83
1	176	H	8	iScript-T-075-1x	1-iScript	T	75	1x	21.782	24.14	31.859	29.775	19.905	11.541	20.545	20.92
1	177	H	9	iScript-T-075-1x	1-iScript	T	75	1x	21.611	24.492	33.505	27.758	20.006	11.65	20.524	20.962
1	172	H	4	iScript-T-075-2x	1-iScript	T	75	2x	20.599	23.413	31.141	28.677	18.644	11.051	19.434	20.184
1	173	H	5	iScript-T-075-2x	1-iScript	T	75	2x	20.894	23.146	31.235	29.021	18.909	11.229	19.581	19.963
1	174	H	6	iScript-T-075-2x	1-iScript	T	75	2x	20.6	23.32	31.315	28.541	18.776	10.491	19.449	20.12
1	169	H	1	iScript-T-075-4x	1-iScript	T	75	4x	19.505	22.497	30.34	27.548	17.924	9.023	18.267	19.035
1	170	H	2	iScript-T-075-4x	1-iScript	T	75	4x	19.841	22.075	30.07	27.771	17.779	10.273	18.731	19.059
1	171	H	3	iScript-T-075-4x	1-iScript	T	75	4x	19.627	22.166	30.315	27.601	17.868	9.734	18.286	18.956
1	151	G	7	iScript-T-150-1x	1-iScript	T	150	1x	20.721	23.526	32.316	29.113	19.224	11.743	20.313	20.55
1	152	G	8	iScript-T-150-1x	1-iScript	T	150	1x	20.786	23.588	32.693	28.814	19.194	11.373	20.439	20.736
1	153	G	9	iScript-T-150-1x	1-iScript	T	150	1x	20.841	23.723	32.628	29.734	19.095	11.513	20.347	20.576
1	148	G	4	iScript-T-150-2x	1-iScript	T	150	2x	19.659	22.521	31.371	28.305	18.215	11.021	19.432	19.841
1	149	G	5	iScript-T-150-2x	1-iScript	T	150	2x	19.952	22.423	31.488	27.947	17.929	10.582	19.427	19.79
1	150	G	6	iScript-T-150-2x	1-iScript	T	150	2x	19.674	22.608	33.011	28.294	18.032	10.846	19.469	19.509
1	145	G	1	iScript-T-150-4x	1-iScript	T	150	4x	18.898	21.508	30.343	27.158	17.006	10.001	17.998	19.369
1	146	G	2	iScript-T-150-4x	1-iScript	T	150	4x	18.927	21.251	29.94	27.32	16.972	9.218	18.133	18.577
1	147	G	3	iScript-T-150-4x	1-iScript	T	150	4x	18.87	21.593	29.885	27.214	17.036	10.003	18.353	18.838
1	127	F	7	iScript-T-300-1x	1-iScript	T	300	1x	19.965	23.212	32.138	28.681	18.233	11.654	19.745	20.427
1	128	F	8	iScript-T-300-1x	1-iScript	T	300	1x	20.229	23.024	31.791	28.22	18.447	11.32	19.607	20.566
1	129	F	9	iScript-T-300-1x	1-iScript	T	300	1x	19.979	23.224	33.323	28.587	18.223	11.228	19.722	20.432
1	124	F	4	iScript-T-300-2x	1-iScript	T	300	2x	18.988	22.332	31.424	27.551	17.365	11.278	18.905	19.654
1	125	F	5	iScript-T-300-2x	1-iScript	T	300	2x	19.35	22.173	31.258	27.569	17.494	10.94	18.841	19.688
1	126	F	6	iScript-T-300-2x	1-iScript	T	300	2x	19.032	22.233	31.519	27.643	17.228	11.061	18.93	19.567
1	121	F	1	iScript-T-300-4x	1-iScript	T	300	4x	17.953	21.013	30.045	26.522	16.49	9.109	17.723	18.758
1	122	F	2	iScript-T-300-4x	1-iScript	T	300	4x	18.332	21.282	30.329	26.507	16.196	10.28	17.437	18.658
1	123	F	3	iScript-T-300-4x	1-iScript	T	300	4x	17.899	21.063	30.399	26.569	16.049	10.566	17.954	18.389
1	103	E	7	iScript-T-600-1x	1-iScript	T	600	1x	20.852	24.926	33.72	28.528	17.744	12.263	18.84	20.728
1	104	E	8	iScript-T-600-1x	1-iScript	T	600	1x	20.98	24.574	33.322	28.376	17.887	12.081	18.847	20.792
1	105	E	9	iScript-T-600-1x	1-iScript	T	600	1x	20.872	24.707	32.961	28.446	17.845	11.817	18.859	20.833
1	100	E	4	iScript-T-600-2x	1-iScript	T	600	2x	19.941	23.741	32.18	27.293	16.975	11.646	17.974	20.035
1	101	E	5	iScript-T-600-2x	1-iScript	T	600	2x	19.988	23.821	31.859	27.354	16.708	11.704	17.884	19.906
1	102	E	6	iScript-T-600-2x	1-iScript	T	600	2x	19.831	23.763	32.649	27.392	16.921	11.472	17.903	19.833
1	97	E	1	iScript-T-600-4x	1-iScript	T	600	4x	18.999	22.681	31.682	26.528	15.912	11.142	16.948	19.137
1	98	E	2	iScript-T-600-4x	1-iScript	T	600	4x	19.03	22.743	31.596	26.507	15.87	11.139	16.787	18.458
1	99	E	3	iScript-T-600-4x	1-iScript	T	600	4x	18.924	22.636	31.454	26.401	15.928	11.336	16.934	18.993
1	271	L	7	iScript-Tf-075-1x	1-iScript	Tf	75	1x	23.375	26.046	33.641	31.172	20.827	11.957	19.662	18.531
1	272	L	8	iScript-Tf-075-1x	1-iScript	Tf	75	1x	23.65	25.953	34.564	31.146	20.746	11.924	19.774	18.694
1	273	L	9	iScript-Tf-075-1x	1-iScript	Tf	75	1x	23.3	26.116	33.9	30.598	22.025	9.113	19.773	18.711
1	268	L	4	iScript-Tf-075-2x	1-iScript	Tf	75	2x	22.526	25.258	32.407	29.893	19.828	11.505	18.778	17.645
1	269	L	5	iScript-Tf-075-2x	1-iScript	Tf	75	2x	22.741	24.666	31.703	29.973	19.769	11.454	18.768	17.848
1	270	L	6	iScript-Tf-075-2x	1-iScript	Tf	75	2x	22.437	24.967	32.661	29.907	19.857	11.425	18.796	17.737
1	265	L	1	iScript-Tf-075-4x	1-iScript	Tf	75	4x	21.677	23.333	31.149	28.9	18.744	10.655	17.7	16.669
1	266	L	2	iScript-Tf-075-4x	1-iScript	Tf	75	4x	21.935	23.96	31.31	28.819	18.936	10.293	17.974	16.853
1	267	L	3	iScript-Tf-075-4x	1-iScript	Tf	75	4x	21.575	23.994	31.285	28.89	18.754	10.636	17.263	16.731
1	247	K	7	iScript-Tf-150-1x	1-iScript	Tf	150	1x	23.054	25.691	33.315	30.845	19.9	12.082	19.465	18.404
1	248	K	8	iScript-Tf-150-1x	1-iScript	Tf	150	1x	23.261	25.435	34.727	30.175	20.164	11.895	19.417	18.557
1	249	K	9	iScript-Tf-150-1x	1-iScript	Tf	150	1x	22.986	25.812	33.269	30.311	19.703	11.61	19.106	18.466
1	244	K	4	iScript-Tf-150-2x	1-iScript	Tf	150	2x	22.226	24.66	31.675	29.786	18.986	11.354	18.259	17.448
1	245	K	5	iScript-Tf-150-2x	1-iScript	Tf	150	2x	22.159	24.376	33.618	29.343	19.143	11.182	18.425	17.623
1	246	K	6	iScript-Tf-150-2x	1-iScript	Tf	150	2x	22.044	24.708	32.072	29.334	18.979	10.778	18.229	17.553
1	241	K	1	iScript-Tf-150-4x	1-iScript	Tf	150	4x	21.27	23.525	31.254	28.458	17.785	10.791	17.223	16.472
1	242	K	2	iScript-Tf-150-4x	1-iScript	Tf	150	4x	21.08	23.542	31.369	28.435	18.186	9.819	17.877	16.614
1	243	K	3	iScript-Tf-150-4x	1-iScript	Tf	150	4x	21.266	23.676	30.996	28.132	17.928	9.163	17.166	16.693
1	223	J	7	iScript-Tf-300-1x	1-iScript	Tf	300	1x	23.059	25.924	32.583	30.331	19.282	12.345	19.005	18.765
1	224	J	8	iScript-Tf-300-1x	1-iScript	Tf	300	1x	23.249	25.681	32.975	30.135	19.435	11.764	19.15	18.853
1	225	J	9	iScript-Tf-300-1x	1-iScript	Tf	300	1x	23.039	26.149	34.45	30.247	19.483	11.45	18.962	18.86
1	220	J	4	iScript-Tf-300-2x	1-iScript	Tf	300	2x	21.971	24.754	32.969	29.02	18.333	10.934	18.05	17.839
1	221	J	5	iScript-Tf-300-2x	1-iScript	Tf	300	2x	22.205	24.764	32.654	29.028	18.108	10.607	18.244	17.925
1	222	J	6	iScript-Tf-300-2x	1-iScript	Tf	300	2x	22.001	25.159	32.646	29.331	18.448	11.136	18.007	17.72
1	217	J	1	iScript-Tf-300-4x	1-iScript	Tf	300	4x	21.073	24.094	31.563	28.08	17.518	10.182	16.913	16.676
1	218	J	2	iScript-Tf-300-4x	1-iScript	Tf	300	4x	21.353	23.561	31.58	27.812	17.371	10.114	17.464	17.02
1	219	J	3	iScript-Tf-300-4x	1-iScript	Tf	300	4x	20.989	23.732	31.672	27.942	17.261	10.241	16.762	16.738
1	199	I	7	iScript-Tf-600-1x	1-iScript	Tf	600	1x	22.656	27.227	35.496	29.729	19.665	12.395	18.739	19.202
1	200	I	8	iScript-Tf-600-1x	1-iScript	Tf	600	1x	22.953	27.193	33.001	29.402	19.23	11.692	18.82	19.251
1	201	I	9	iScript-Tf-600-1x	1-iScript	Tf	600	1x	22.778	27.341	33.692	30.004	18.931	12.212	18.678	19.266
1	196	I	4	iScript-Tf-600-2x	1-iScript	Tf	600	2x	21.695	26.135	34.366	28.814	17.727	10.777	17.758	18.158
1	197	I	5	iScript-Tf-600-2x	1-iScript	Tf	600	2x	21.944	25.855	32.938	28.576	17.981	11.277	18.075	18.218
1	198	I	6	iScript-Tf-600-2x	1-iScript	Tf	600	2x	21.803	26.319	32.902	29.044	17.994	11.614	17.713	18.285
1	193	I	1	iScript-Tf-600-4x	1-iScript	Tf	600	4x	20.963	25.424	33.118	27.471	16.749	10.659	16.655	17.382
1	194	I	2	iScript-Tf-600-4x	1-iScript	Tf	600	4x	21.013	25.156	31.991	27.807	16.962	10.68	17.198	17.397
1	195	I	3	iScript-Tf-600-4x	1-iScript	Tf	600	4x	20.892	25.237	32.28	27.743	16.938	10.437	16.339	17.436
1	283	L	19	SSIV-H-075-1x	2-SSIV	H	75	1x	18.683	22.442	24.135	27.327	15.2	7.477	13.096	14.799
1	284	L	20	SSIV-H-075-1x	2-SSIV	H	75	1x	19.005	22.418	24.416	27.061	15.099	6.447	12.864	15.12
1	285	L	21	SSIV-H-075-1x	2-SSIV	H	75	1x	18.513	22.657	24.321	26.847	15.157	8.718	12.663	14.978
1	259	K	19	SSIV-H-075-2x	2-SSIV	H	75	2x	17.941	21.466	22.88	25.759	14.961	6.806	13.126	14.755
1	260	K	20	SSIV-H-075-2x	2-SSIV	H	75	2x	18.004	21.35	23.359	25.98	14.791	6.34	12.927	14.653
1	261	K	21	SSIV-H-075-2x	2-SSIV	H	75	2x	17.951	21.541	23.123	25.824	15.364	7.985	12.908	14.819
1	235	J	19	SSIV-H-075-4x	2-SSIV	H	75	4x	16.315	20.191	21.772	24.505	13.907	5.926	11.772	13.257
1	236	J	20	SSIV-H-075-4x	2-SSIV	H	75	4x	16.85	20.103	22.021	24.298	13.943	5.301	11.784	13.359
1	237	J	21	SSIV-H-075-4x	2-SSIV	H	75	4x	16.309	20.403	21.908	24.657	13.885	4.647	11.969	13.634
1	211	I	19	SSIV-H-150-1x	2-SSIV	H	150	1x	17.979	22.021	23.61	26.64	14.771	6.798	12.886	14.647
1	212	I	20	SSIV-H-150-1x	2-SSIV	H	150	1x	18.116	21.743	23.762	26.37	14.502	6.545	12.663	14.622
1	213	I	21	SSIV-H-150-1x	2-SSIV	H	150	1x	17.981	22.002	23.631	26.625	14.771	7.917	12.615	14.45
1	187	H	19	SSIV-H-150-2x	2-SSIV	H	150	2x	17.074	20.955	22.31	25.381	14.348	5.544	12.623	13.672
1	188	H	20	SSIV-H-150-2x	2-SSIV	H	150	2x	17.511	20.536	23.062	25.237	14.532	5.46	12.821	14.352
1	189	H	21	SSIV-H-150-2x	2-SSIV	H	150	2x	17.083	20.959	22.156	25.567	14.194	5.599	12.143	13.821
1	163	G	19	SSIV-H-150-4x	2-SSIV	H	150	4x	16.05	19.76	21.246	23.623	12.875	4.953	11.467	12.993
1	164	G	20	SSIV-H-150-4x	2-SSIV	H	150	4x	15.988	19.404	21.375	23.573	13.241	5.174	11.428	12.761
1	165	G	21	SSIV-H-150-4x	2-SSIV	H	150	4x	15.338	19.75	21.491	23.753	13.532	4.785	11.413	12.66
1	139	F	19	SSIV-H-300-1x	2-SSIV	H	300	1x	17.11	21.025	22.779	25.627	14.13	5.947	12.672	14.266
1	140	F	20	SSIV-H-300-1x	2-SSIV	H	300	1x	17.487	21.045	23.128	25.611	14.444	5.957	12.511	13.87
1	141	F	21	SSIV-H-300-1x	2-SSIV	H	300	1x	17.099	21.054	22.734	25.775	14.186	5.975	12.343	13.75
1	115	E	19	SSIV-H-300-2x	2-SSIV	H	300	2x	16.606	20.114	22.181	24.812	13.972	5.101	11.993	13.422
1	116	E	20	SSIV-H-300-2x	2-SSIV	H	300	2x	16.803	19.972	22.462	24.64	14.05	5.333	12.119	13.769
1	117	E	21	SSIV-H-300-2x	2-SSIV	H	300	2x	16.684	20.228	22.191	25.039	13.869	5.141	12.209	13.676
1	91	D	19	SSIV-H-300-4x	2-SSIV	H	300	4x	14.987	18.904	20.849	23.316	12.75	4.968	11.512	12.267
1	92	D	20	SSIV-H-300-4x	2-SSIV	H	300	4x	15.205	18.753	21.323	22.926	13.038	4.799	10.865	11.572
1	93	D	21	SSIV-H-300-4x	2-SSIV	H	300	4x	15.113	19.034	21.046	23.335	12.717	5.174	11.286	11.947
1	67	C	19	SSIV-H-600-1x	2-SSIV	H	600	1x	16.376	20.641	22.91	25.539	13.576	5.801	12.236	14.319
1	68	C	20	SSIV-H-600-1x	2-SSIV	H	600	1x	16.595	20.488	23.006	25.257	13.44	5.854	12.772	14.594
1	69	C	21	SSIV-H-600-1x	2-SSIV	H	600	1x	16.356	20.631	23.054	25.435	12.644	6.144	11.993	14.664
1	43	B	19	SSIV-H-600-2x	2-SSIV	H	600	2x	15.872	19.538	21.708	24.221	13.4	5.186	12.312	13.901
1	44	B	20	SSIV-H-600-2x	2-SSIV	H	600	2x	16.367	19.588	22.112	23.747	13.494	4.814	12.725	14.082
1	45	B	21	SSIV-H-600-2x	2-SSIV	H	600	2x	16.068	19.768	21.952	23.816	13.133	4.955	12.45	13.774
1	19	A	19	SSIV-H-600-4x	2-SSIV	H	600	4x	14.756	18.409	20.551	22.722	12.232	4.724	10.854	12.262
1	20	A	20	SSIV-H-600-4x	2-SSIV	H	600	4x	14.944	18.552	20.978	22.337	11.938	4.865	11.191	12.567
1	21	A	21	SSIV-H-600-4x	2-SSIV	H	600	4x	14.52	18.61	21.119	22.741	11.981	4.989	11.456	12.587
1	118	E	22	SSIV-0-RT-	2-SSIV	NA	NA	NA	29.543	31.753	40	40	22.81	28.483	34.339	36.015
1	119	E	23	SSIV-0-RT-	2-SSIV	NA	NA	NA	33.474	40	36.383	40	22.707	28.573	34.512	34.527
1	120	E	24	SSIV-0-RT-	2-SSIV	NA	NA	NA	40	40	37.343	40	22.51	28.496	34.55	33.447
1	142	F	22	SSIV-0-RT0	2-SSIV	NA	NA	NA	40	40	36.314	40	22.946	26.71	31.378	34.116
1	143	F	23	SSIV-0-RT0	2-SSIV	NA	NA	NA	36.035	36.896	40	40	23.234	26.688	32.664	40
1	144	F	24	SSIV-0-RT0	2-SSIV	NA	NA	NA	40	40	37.375	40	23.027	26.304	33.781	33.079
1	328	N	16	SSIV-T-075-1x	2-SSIV	T	75	1x	19.021	23.237	28.381	27.146	15.901	8.626	12.96	14.758
1	329	N	17	SSIV-T-075-1x	2-SSIV	T	75	1x	19.074	23.177	28.235	26.855	15.515	8.395	13.172	14.917
1	330	N	18	SSIV-T-075-1x	2-SSIV	T	75	1x	19.051	23.365	28.314	26.922	15.38	7.772	12.839	15.044
1	325	N	13	SSIV-T-075-2x	2-SSIV	T	75	2x	18.346	22.362	27.021	26.225	15.848	6.756	13.333	15.118
1	326	N	14	SSIV-T-075-2x	2-SSIV	T	75	2x	18.455	22.114	27.187	25.978	15.787	6.88	13.309	14.932
1	327	N	15	SSIV-T-075-2x	2-SSIV	T	75	2x	18.42	22.388	27.063	26.178	15.469	6.632	13.029	14.598
1	322	N	10	SSIV-T-075-4x	2-SSIV	T	75	4x	16.733	21.085	25.548	24.56	14.477	5.828	12.215	13.195
1	323	N	11	SSIV-T-075-4x	2-SSIV	T	75	4x	17.17	20.874	25.749	24.173	14.537	5.947	12.16	13.772
1	324	N	12	SSIV-T-075-4x	2-SSIV	T	75	4x	16.856	21.134	25.528	24.189	14.602	5.873	11.835	13.32
1	319	N	7	SSIV-T-150-1x	2-SSIV	T	150	1x	18.534	22.549	27.758	26.802	15.197	8.008	12.704	14.579
1	320	N	8	SSIV-T-150-1x	2-SSIV	T	150	1x	18.736	22.558	27.519	26.514	15.338	6.869	12.889	14.743
1	321	N	9	SSIV-T-150-1x	2-SSIV	T	150	1x	18.33	22.606	27.313	26.556	14.896	6.713	12.464	14.272
1	316	N	4	SSIV-T-150-2x	2-SSIV	T	150	2x	17.524	21.742	26.523	25.656	15.155	5.771	12.839	14.094
1	317	N	5	SSIV-T-150-2x	2-SSIV	T	150	2x	17.896	21.559	26.801	25.459	15.073	6.074	12.612	14.179
1	318	N	6	SSIV-T-150-2x	2-SSIV	T	150	2x	17.732	21.953	26.272	25.643	15.131	6.249	12.612	13.896
1	313	N	1	SSIV-T-150-4x	2-SSIV	T	150	4x	16.378	20.708	25.356	24.25	13.807	6.005	11.635	12.707
1	314	N	2	SSIV-T-150-4x	2-SSIV	T	150	4x	16.906	20.339	25.323	23.856	13.997	5.591	11.947	13.085
1	315	N	3	SSIV-T-150-4x	2-SSIV	T	150	4x	16.579	20.749	25.292	23.69	13.718	6.35	11.307	12.801
1	304	M	16	SSIV-T-300-1x	2-SSIV	T	300	1x	17.646	22.137	27.595	26.072	14.815	5.797	12.741	14.636
1	305	M	17	SSIV-T-300-1x	2-SSIV	T	300	1x	17.93	22.225	27.66	25.919	14.782	5.681	12.712	14.488
1	306	M	18	SSIV-T-300-1x	2-SSIV	T	300	1x	17.553	22.246	27.285	26.077	15.098	6.332	12.464	14.546
1	301	M	13	SSIV-T-300-2x	2-SSIV	T	300	2x	16.854	20.968	26.119	24.847	14.361	5.402	12.583	13.853
1	302	M	14	SSIV-T-300-2x	2-SSIV	T	300	2x	17.205	20.932	26.473	24.72	14.502	5.154	12.566	14.046
1	303	M	15	SSIV-T-300-2x	2-SSIV	T	300	2x	16.868	21.251	26.128	24.932	14.172	5.613	11.747	13.957
1	298	M	10	SSIV-T-300-4x	2-SSIV	T	300	4x	15.361	19.818	24.749	23.794	13.21	5.075	11.305	12.052
1	299	M	11	SSIV-T-300-4x	2-SSIV	T	300	4x	15.746	19.757	24.987	22.917	13.07	4.847	11.665	12.764
1	300	M	12	SSIV-T-300-4x	2-SSIV	T	300	4x	15.486	20.1	24.578	23.099	12.961	5.001	11.06	12.503
1	295	M	7	SSIV-T-600-1x	2-SSIV	T	600	1x	16.927	21.632	26.868	25.465	13.983	5.582	12.631	14.592
1	296	M	8	SSIV-T-600-1x	2-SSIV	T	600	1x	17.156	21.556	27.536	25.297	14.17	5.702	12.731	14.828
1	297	M	9	SSIV-T-600-1x	2-SSIV	T	600	1x	16.88	21.758	26.925	25.474	14.062	5.817	12.704	14.739
1	292	M	4	SSIV-T-600-2x	2-SSIV	T	600	2x	16.553	20.849	25.693	24.473	13.985	5.549	12.643	13.998
1	293	M	5	SSIV-T-600-2x	2-SSIV	T	600	2x	16.496	20.63	26.054	24.094	14.018	5.494	12.422	14.307
1	294	M	6	SSIV-T-600-2x	2-SSIV	T	600	2x	16.234	20.854	25.869	24.598	13.764	5.022	12.463	14.239
1	289	M	1	SSIV-T-600-4x	2-SSIV	T	600	4x	15.056	19.71	24.388	22.496	12.897	5.542	11.671	13.364
1	290	M	2	SSIV-T-600-4x	2-SSIV	T	600	4x	15.378	19.29	24.931	23.11	13.101	5.148	11.795	12.796
1	291	M	3	SSIV-T-600-4x	2-SSIV	T	600	4x	14.718	19.811	24.808	22.926	12.698	5.691	10.865	13.206
1	376	P	16	SSIV-Tf-075-1x	2-SSIV	Tf	75	1x	20.4	24.497	29.798	28.14	16.422	9.316	13.541	14.292
1	377	P	17	SSIV-Tf-075-1x	2-SSIV	Tf	75	1x	20.785	24.261	30.025	28.955	17.324	9.016	13.584	14.227
1	378	P	18	SSIV-Tf-075-1x	2-SSIV	Tf	75	1x	20.406	24.621	29.387	28.59	16.98	9.238	13.275	16.028
1	373	P	13	SSIV-Tf-075-2x	2-SSIV	Tf	75	2x	19.532	23.464	28.353	27.275	17.034	7.19	13.647	14.864
1	374	P	14	SSIV-Tf-075-2x	2-SSIV	Tf	75	2x	19.94	23.233	28.654	27.141	17.203	6.966	13.763	14.539
1	375	P	15	SSIV-Tf-075-2x	2-SSIV	Tf	75	2x	19.678	23.547	28.504	27.365	16.946	8.125	13.596	14.38
1	370	P	10	SSIV-Tf-075-4x	2-SSIV	Tf	75	4x	18.175	22.308	26.747	25.854	15.741	8.94	12.693	12.732
1	371	P	11	SSIV-Tf-075-4x	2-SSIV	Tf	75	4x	18.477	21.984	27.428	25.555	16.013	8.806	12.785	13.96
1	372	P	12	SSIV-Tf-075-4x	2-SSIV	Tf	75	4x	18.002	22.434	27.088	25.636	15.856	8.968	12.81	13.528
1	367	P	7	SSIV-Tf-150-1x	2-SSIV	Tf	150	1x	19.712	23.75	28.913	27.708	16.567	8.656	13.003	13.966
1	368	P	8	SSIV-Tf-150-1x	2-SSIV	Tf	150	1x	19.848	23.564	29.038	27.722	16.765	8.543	13.132	13.934
1	369	P	9	SSIV-Tf-150-1x	2-SSIV	Tf	150	1x	19.777	23.854	29.059	27.517	16.311	8.506	12.93	14.161
1	364	P	4	SSIV-Tf-150-2x	2-SSIV	Tf	150	2x	18.884	22.774	27.634	26.791	16.32	6.901	13.206	13.788
1	365	P	5	SSIV-Tf-150-2x	2-SSIV	Tf	150	2x	19.154	22.634	27.975	26.346	16.375	6.959	13.193	13.805
1	366	P	6	SSIV-Tf-150-2x	2-SSIV	Tf	150	2x	18.958	22.901	27.695	26.681	16.224	7.067	12.873	14.061
1	361	P	1	SSIV-Tf-150-4x	2-SSIV	Tf	150	4x	17.628	21.698	26.294	24.938	15.267	6.587	12.857	12.463
1	362	P	2	SSIV-Tf-150-4x	2-SSIV	Tf	150	4x	17.755	21.28	26.761	24.595	15.399	6.577	12.534	12.848
1	363	P	3	SSIV-Tf-150-4x	2-SSIV	Tf	150	4x	17.441	21.728	26.262	24.74	15.476	5.712	12.13	12.81
1	352	O	16	SSIV-Tf-300-1x	2-SSIV	Tf	300	1x	19.121	23.646	28.514	27.131	15.93	7.075	13.061	13.866
1	353	O	17	SSIV-Tf-300-1x	2-SSIV	Tf	300	1x	19.574	23.334	29.028	26.869	15.746	6.822	13.02	14.225
1	354	O	18	SSIV-Tf-300-1x	2-SSIV	Tf	300	1x	19.139	23.585	28.832	26.874	15.43	6.958	12.9	13.719
1	349	O	13	SSIV-Tf-300-2x	2-SSIV	Tf	300	2x	18.301	22.555	27.465	25.935	15.665	5.825	12.998	13.708
1	350	O	14	SSIV-Tf-300-2x	2-SSIV	Tf	300	2x	18.66	22.324	27.747	25.911	15.744	5.782	13.104	13.594
1	351	O	15	SSIV-Tf-300-2x	2-SSIV	Tf	300	2x	18.39	22.594	27.226	25.844	15.612	5.909	13.148	13.637
1	346	O	10	SSIV-Tf-300-4x	2-SSIV	Tf	300	4x	16.889	21.322	25.964	24.526	14.682	5.006	12.057	12.359
1	347	O	11	SSIV-Tf-300-4x	2-SSIV	Tf	300	4x	17.138	21.055	26.225	24.421	14.556	5.149	12.184	12.497
1	348	O	12	SSIV-Tf-300-4x	2-SSIV	Tf	300	4x	17.031	21.278	26.028	24.396	14.477	4.943	11.866	12.385
1	343	O	7	SSIV-Tf-600-1x	2-SSIV	Tf	600	1x	18.481	23.042	28.103	26.503	15.268	6.695	12.881	13.476
1	344	O	8	SSIV-Tf-600-1x	2-SSIV	Tf	600	1x	18.688	22.895	28.298	26.531	15.289	6.585	13.077	13.541
1	345	O	9	SSIV-Tf-600-1x	2-SSIV	Tf	600	1x	18.442	23.109	28.282	26.377	15.375	6.832	12.69	13.356
1	340	O	4	SSIV-Tf-600-2x	2-SSIV	Tf	600	2x	18.058	22.141	27.163	25.566	15.118	5.869	12.945	12.939
1	341	O	5	SSIV-Tf-600-2x	2-SSIV	Tf	600	2x	18.096	21.857	27.172	25.243	15.179	5.769	12.961	13.072
1	342	O	6	SSIV-Tf-600-2x	2-SSIV	Tf	600	2x	17.991	22.104	26.95	25.284	15.175	5.685	12.839	13.089
1	337	O	1	SSIV-Tf-600-4x	2-SSIV	Tf	600	4x	16.695	20.975	25.811	23.813	13.835	5.713	12.063	11.764
1	338	O	2	SSIV-Tf-600-4x	2-SSIV	Tf	600	4x	16.782	20.63	26.045	23.777	14.323	5.239	12.228	12.233
1	339	O	3	SSIV-Tf-600-4x	2-SSIV	Tf	600	4x	16.572	21.06	25.68	23.71	14.054	5.222	11.8	12.152
1	88	D	16	Transcriptor-H-075-1x	3-Transcriptor	H	75	1x	21.097	24.87	27.09	29.313	19.405	11.289	17.197	21.091
1	89	D	17	Transcriptor-H-075-1x	3-Transcriptor	H	75	1x	21.409	24.58	27.221	28.708	19.496	10.783	17.172	21.124
1	90	D	18	Transcriptor-H-075-1x	3-Transcriptor	H	75	1x	21.206	24.845	26.824	29.408	19.356	11.053	17.239	21.147
1	85	D	13	Transcriptor-H-075-2x	3-Transcriptor	H	75	2x	20.193	23.513	25.615	27.814	18.039	9.737	15.852	19.848
1	86	D	14	Transcriptor-H-075-2x	3-Transcriptor	H	75	2x	20.451	23.233	25.983	27.555	18.178	9.867	16.109	19.856
1	87	D	15	Transcriptor-H-075-2x	3-Transcriptor	H	75	2x	20.108	23.602	25.623	27.824	17.978	9.336	15.934	19.746
1	82	D	10	Transcriptor-H-075-4x	3-Transcriptor	H	75	4x	19.293	22.505	24.648	26.834	17.081	8.296	14.835	18.897
1	83	D	11	Transcriptor-H-075-4x	3-Transcriptor	H	75	4x	19.093	22.483	24.893	26.505	17.177	9.275	14.887	18.991
1	84	D	12	Transcriptor-H-075-4x	3-Transcriptor	H	75	4x	19.508	22.49	24.503	26.909	16.92	8.288	14.804	18.781
1	64	C	16	Transcriptor-H-150-1x	3-Transcriptor	H	150	1x	20.395	24.087	26.246	28.229	18.618	10.564	16.729	20.375
1	65	C	17	Transcriptor-H-150-1x	3-Transcriptor	H	150	1x	20.548	24.019	26.156	27.997	18.477	10.59	16.942	20.363
1	66	C	18	Transcriptor-H-150-1x	3-Transcriptor	H	150	1x	20.392	24.079	26.17	28.411	18.411	10.004	16.885	20.337
1	61	C	13	Transcriptor-H-150-2x	3-Transcriptor	H	150	2x	19.253	22.779	24.87	26.938	17.339	9.975	15.553	19.179
1	62	C	14	Transcriptor-H-150-2x	3-Transcriptor	H	150	2x	19.61	22.603	25.088	26.955	17.264	8.993	15.574	19.415
1	63	C	15	Transcriptor-H-150-2x	3-Transcriptor	H	150	2x	19.383	22.828	24.9	27.069	17.263	8.779	15.552	19.18
1	58	C	10	Transcriptor-H-150-4x	3-Transcriptor	H	150	4x	18.549	21.757	23.975	26.026	16.401	8.207	14.631	18.368
1	59	C	11	Transcriptor-H-150-4x	3-Transcriptor	H	150	4x	18.327	21.541	23.888	25.914	16.237	8.104	14.796	18.281
1	60	C	12	Transcriptor-H-150-4x	3-Transcriptor	H	150	4x	18.496	21.75	23.78	25.897	16.301	8.978	14.684	18.086
1	40	B	16	Transcriptor-H-300-1x	3-Transcriptor	H	300	1x	19.55	23.46	25.294	27.474	17.916	10.958	16.667	19.89
1	41	B	17	Transcriptor-H-300-1x	3-Transcriptor	H	300	1x	19.929	23.033	25.748	27.303	17.806	10.472	16.472	19.948
1	42	B	18	Transcriptor-H-300-1x	3-Transcriptor	H	300	1x	19.538	23.466	25.434	27.752	17.817	10.832	16.518	19.917
1	37	B	13	Transcriptor-H-300-2x	3-Transcriptor	H	300	2x	18.727	22.156	24.219	26.358	16.522	9.183	15.687	18.626
1	38	B	14	Transcriptor-H-300-2x	3-Transcriptor	H	300	2x	18.924	21.921	24.373	26.108	16.718	8.904	15.588	18.786
1	39	B	15	Transcriptor-H-300-2x	3-Transcriptor	H	300	2x	18.666	22.131	24.257	26.206	16.635	9.32	15.189	18.832
1	34	B	10	Transcriptor-H-300-4x	3-Transcriptor	H	300	4x	17.796	21.014	23.189	25.421	15.635	8.269	14.138	17.666
1	35	B	11	Transcriptor-H-300-4x	3-Transcriptor	H	300	4x	17.552	20.768	23.454	25.27	15.784	8.982	14.702	17.978
1	36	B	12	Transcriptor-H-300-4x	3-Transcriptor	H	300	4x	17.893	21.125	23.114	25.361	15.391	8.137	14.569	17.762
1	16	A	16	Transcriptor-H-600-1x	3-Transcriptor	H	600	1x	18.9	22.687	24.818	26.878	17.062	10.999	16.594	19.461
1	17	A	17	Transcriptor-H-600-1x	3-Transcriptor	H	600	1x	19.127	22.543	25.111	27.136	17.012	10.727	16.722	19.624
1	18	A	18	Transcriptor-H-600-1x	3-Transcriptor	H	600	1x	18.802	22.767	24.885	26.758	17.039	10.655	16.866	19.581
1	13	A	13	Transcriptor-H-600-2x	3-Transcriptor	H	600	2x	17.732	21.381	23.543	25.892	15.948	9.273	15.58	18.15
1	14	A	14	Transcriptor-H-600-2x	3-Transcriptor	H	600	2x	18.044	21.074	23.746	25.797	15.869	9.746	15.791	18.114
1	15	A	15	Transcriptor-H-600-2x	3-Transcriptor	H	600	2x	17.766	21.512	23.41	25.706	15.792	10.066	15.781	18.234
1	10	A	10	Transcriptor-H-600-4x	3-Transcriptor	H	600	4x	17.021	20.382	22.537	24.895	14.953	8.896	14.939	17.112
1	11	A	11	Transcriptor-H-600-4x	3-Transcriptor	H	600	4x	16.796	20.146	22.652	24.534	14.967	9.378	14.872	17.063
1	12	A	12	Transcriptor-H-600-4x	3-Transcriptor	H	600	4x	17.024	20.313	22.349	24.773	14.738	8.288	14.576	17.165
1	184	H	16	Transcriptor-T-075-1x	3-Transcriptor	T	75	1x	21.514	25.613	30.494	29.041	19.63	11.241	16.939	21.098
1	185	H	17	Transcriptor-T-075-1x	3-Transcriptor	T	75	1x	21.81	25.405	30.49	28.84	19.697	10.895	17.278	19.831
1	186	H	18	Transcriptor-T-075-1x	3-Transcriptor	T	75	1x	21.621	25.808	31.608	28.901	19.646	10.572	17.194	20.963
1	181	H	13	Transcriptor-T-075-2x	3-Transcriptor	T	75	2x	20.567	24.403	29.778	27.797	18.69	10.074	16.202	19.948
1	182	H	14	Transcriptor-T-075-2x	3-Transcriptor	T	75	2x	20.708	24.242	28.814	26.111	17.793	9.469	15.134	19.407
1	183	H	15	Transcriptor-T-075-2x	3-Transcriptor	T	75	2x	20.536	24.417	29.717	27.81	18.399	10.283	16.243	19.922
1	178	H	10	Transcriptor-T-075-4x	3-Transcriptor	T	75	4x	19.569	23.399	27.872	26.9	17.199	8.641	15.043	17.65
1	179	H	11	Transcriptor-T-075-4x	3-Transcriptor	T	75	4x	19.692	23.08	29.07	26.55	17.126	9.286	15.162	18.546
1	180	H	12	Transcriptor-T-075-4x	3-Transcriptor	T	75	4x	19.476	23.355	28.167	26.707	16.644	9.396	15.075	19.074
1	160	G	16	Transcriptor-T-150-1x	3-Transcriptor	T	150	1x	20.766	24.847	30.678	28.236	18.956	11.089	16.723	20.203
1	161	G	17	Transcriptor-T-150-1x	3-Transcriptor	T	150	1x	20.944	24.788	30.833	28.237	18.888	10.48	16.89	20.418
1	162	G	18	Transcriptor-T-150-1x	3-Transcriptor	T	150	1x	20.711	25.072	29.801	27.994	18.824	11.033	16.967	20.34
1	157	G	13	Transcriptor-T-150-2x	3-Transcriptor	T	150	2x	19.727	23.583	28.942	27.211	17.958	10.055	15.803	19.311
1	158	G	14	Transcriptor-T-150-2x	3-Transcriptor	T	150	2x	19.963	23.509	29.081	26.853	17.859	9.642	15.703	19.301
1	159	G	15	Transcriptor-T-150-2x	3-Transcriptor	T	150	2x	19.76	23.668	29.132	26.995	17.818	9.253	15.499	19.159
1	154	G	10	Transcriptor-T-150-4x	3-Transcriptor	T	150	4x	18.935	22.545	27.414	25.99	17.004	8.268	14.521	18.29
1	155	G	11	Transcriptor-T-150-4x	3-Transcriptor	T	150	4x	18.73	22.504	28.23	25.787	16.938	8.411	14.523	18.429
1	156	G	12	Transcriptor-T-150-4x	3-Transcriptor	T	150	4x	18.979	22.71	27.978	26.049	16.811	8.138	14.558	18.132
1	136	F	16	Transcriptor-T-300-1x	3-Transcriptor	T	300	1x	19.938	24.101	29.454	27.677	18.307	10.888	16.723	19.803
1	137	F	17	Transcriptor-T-300-1x	3-Transcriptor	T	300	1x	20.145	23.928	29.937	27.32	18.322	10.834	16.78	19.871
1	138	F	18	Transcriptor-T-300-1x	3-Transcriptor	T	300	1x	19.934	24.26	29.375	27.671	18.151	10.971	16.477	19.894
1	133	F	13	Transcriptor-T-300-2x	3-Transcriptor	T	300	2x	18.829	22.703	28.091	26.395	17.078	9.938	15.367	18.906
1	134	F	14	Transcriptor-T-300-2x	3-Transcriptor	T	300	2x	19.165	22.643	28.582	26.013	16.976	9.655	15.533	18.725
1	135	F	15	Transcriptor-T-300-2x	3-Transcriptor	T	300	2x	18.752	22.875	28.188	26.225	16.946	9.924	15.393	18.707
1	130	F	10	Transcriptor-T-300-4x	3-Transcriptor	T	300	4x	18.065	21.812	27.17	25.569	16.085	8.246	14.512	17.8
1	131	F	11	Transcriptor-T-300-4x	3-Transcriptor	T	300	4x	17.822	21.556	27.409	25.169	16.149	8.498	14.64	17.724
1	132	F	12	Transcriptor-T-300-4x	3-Transcriptor	T	300	4x	18.186	22.03	27.02	25.317	15.981	8.244	14.7	17.677
1	112	E	16	Transcriptor-T-600-1x	3-Transcriptor	T	600	1x	19	23.173	28.309	26.796	17.367	11.131	16.824	19.385
1	113	E	17	Transcriptor-T-600-1x	3-Transcriptor	T	600	1x	19.213	23.136	28.952	26.839	17.315	11.22	16.748	19.256
1	114	E	18	Transcriptor-T-600-1x	3-Transcriptor	T	600	1x	18.997	23.22	28.663	26.874	17.423	11.036	16.645	19.228
1	109	E	13	Transcriptor-T-600-2x	3-Transcriptor	T	600	2x	18.069	21.849	27.619	25.588	16.245	10.366	15.648	18.757
1	110	E	14	Transcriptor-T-600-2x	3-Transcriptor	T	600	2x	18.08	21.85	26.941	25.526	16.344	9.946	15.416	18.104
1	111	E	15	Transcriptor-T-600-2x	3-Transcriptor	T	600	2x	18.03	21.952	27.208	25.534	16.32	9.749	15.556	18.089
1	106	E	10	Transcriptor-T-600-4x	3-Transcriptor	T	600	4x	17.175	20.912	26.359	24.699	15.392	8.802	14.615	17.093
1	107	E	11	Transcriptor-T-600-4x	3-Transcriptor	T	600	4x	16.99	20.828	26.534	24.419	15.188	8.414	14.827	17.477
1	108	E	12	Transcriptor-T-600-4x	3-Transcriptor	T	600	4x	17.126	20.99	26.086	24.768	15.289	9.014	14.665	17.113
1	280	L	16	Transcriptor-Tf-075-1x	3-Transcriptor	Tf	75	1x	23.209	27.027	30.887	31.016	20.702	11.787	17.951	20.457
1	281	L	17	Transcriptor-Tf-075-1x	3-Transcriptor	Tf	75	1x	23.414	26.912	31.665	30.274	20.584	11.662	19.766	20.267
1	282	L	18	Transcriptor-Tf-075-1x	3-Transcriptor	Tf	75	1x	23.187	27.238	31.101	30.832	20.364	11.954	17.635	20.183
1	277	L	13	Transcriptor-Tf-075-2x	3-Transcriptor	Tf	75	2x	22.196	25.938	30.348	29.49	19.77	10.869	16.879	19.473
1	278	L	14	Transcriptor-Tf-075-2x	3-Transcriptor	Tf	75	2x	22.417	25.739	30.992	29.389	19.546	10.595	15.133	19.183
1	279	L	15	Transcriptor-Tf-075-2x	3-Transcriptor	Tf	75	2x	22.196	25.975	30.609	29.331	19.581	11.009	17.064	19.114
1	274	L	10	Transcriptor-Tf-075-4x	3-Transcriptor	Tf	75	4x	21.096	24.888	29.346	28.168	18.152	10.05	15.903	18
1	275	L	11	Transcriptor-Tf-075-4x	3-Transcriptor	Tf	75	4x	21.604	24.836	29.574	28.051	18.425	9.804	15.812	18.163
1	276	L	12	Transcriptor-Tf-075-4x	3-Transcriptor	Tf	75	4x	21.112	24.923	28.957	28.264	18.519	9.87	15.836	18.041
1	256	K	16	Transcriptor-Tf-150-1x	3-Transcriptor	Tf	150	1x	22.576	26.615	30.376	30.426	19.854	11.687	17.521	19.659
1	257	K	17	Transcriptor-Tf-150-1x	3-Transcriptor	Tf	150	1x	22.936	26.442	30.805	29.749	20.034	11.136	17.366	19.887
1	258	K	18	Transcriptor-Tf-150-1x	3-Transcriptor	Tf	150	1x	22.549	26.792	31.188	29.726	19.793	11.69	17.505	19.679
1	253	K	13	Transcriptor-Tf-150-2x	3-Transcriptor	Tf	150	2x	21.389	25.382	29.969	28.841	18.747	10.36	16.174	18.662
1	254	K	14	Transcriptor-Tf-150-2x	3-Transcriptor	Tf	150	2x	21.848	25.2	29.979	28.615	18.892	10.222	16.286	18.677
1	255	K	15	Transcriptor-Tf-150-2x	3-Transcriptor	Tf	150	2x	21.605	25.517	28.739	28.474	18.602	10.433	15.922	18.498
1	250	K	10	Transcriptor-Tf-150-4x	3-Transcriptor	Tf	150	4x	20.51	24.313	28.759	27.441	17.719	9.387	15.1	17.463
1	251	K	11	Transcriptor-Tf-150-4x	3-Transcriptor	Tf	150	4x	20.755	24.052	29.01	27.394	17.895	9.648	15.293	17.679
1	252	K	12	Transcriptor-Tf-150-4x	3-Transcriptor	Tf	150	4x	20.565	24.505	28.572	27.633	17.643	9.296	14.928	17.57
1	232	J	16	Transcriptor-Tf-300-1x	3-Transcriptor	Tf	300	1x	22.017	26.104	30.681	29.585	19.452	11.277	16.948	19.235
1	233	J	17	Transcriptor-Tf-300-1x	3-Transcriptor	Tf	300	1x	22.245	26.036	30.445	28.999	19.539	11.017	16.946	19.275
1	234	J	18	Transcriptor-Tf-300-1x	3-Transcriptor	Tf	300	1x	21.927	26.191	30.659	29.912	19.267	11.664	17.184	19.39
1	229	J	13	Transcriptor-Tf-300-2x	3-Transcriptor	Tf	300	2x	21.026	24.945	29.352	27.706	18.038	10.283	15.783	17.946
1	230	J	14	Transcriptor-Tf-300-2x	3-Transcriptor	Tf	300	2x	21.16	24.688	29.595	27.391	17.701	10.339	15.948	18.135
1	231	J	15	Transcriptor-Tf-300-2x	3-Transcriptor	Tf	300	2x	21.007	24.968	28.938	27.626	18.192	10.346	15.696	18.014
1	226	J	10	Transcriptor-Tf-300-4x	3-Transcriptor	Tf	300	4x	19.932	23.772	28.058	26.886	17.054	9.537	14.55	16.907
1	227	J	11	Transcriptor-Tf-300-4x	3-Transcriptor	Tf	300	4x	20.069	23.565	27.936	26.536	17.139	9.21	14.544	16.969
1	228	J	12	Transcriptor-Tf-300-4x	3-Transcriptor	Tf	300	4x	19.925	23.754	27.776	26.655	16.989	9.648	14.766	17.046
1	208	I	16	Transcriptor-Tf-600-1x	3-Transcriptor	Tf	600	1x	21.692	25.951	29.96	29.297	18.625	11.686	16.865	18.776
1	209	I	17	Transcriptor-Tf-600-1x	3-Transcriptor	Tf	600	1x	22.024	25.567	30.168	28.951	18.774	11.328	16.751	18.808
1	210	I	18	Transcriptor-Tf-600-1x	3-Transcriptor	Tf	600	1x	21.679	25.972	30.013	28.79	18.575	11.723	16.883	18.882
1	205	I	13	Transcriptor-Tf-600-2x	3-Transcriptor	Tf	600	2x	20.7	24.524	28.873	27.591	17.576	10.53	15.823	17.548
1	206	I	14	Transcriptor-Tf-600-2x	3-Transcriptor	Tf	600	2x	20.957	24.193	28.675	27.267	18.078	7.123	15.757	16.918
1	207	I	15	Transcriptor-Tf-600-2x	3-Transcriptor	Tf	600	2x	20.787	24.533	28.738	27.474	17.372	10.719	16.962	17.728
1	202	I	10	Transcriptor-Tf-600-4x	3-Transcriptor	Tf	600	4x	19.708	23.419	27.19	24.843	16.346	9.977	12.185	16.204
1	203	I	11	Transcriptor-Tf-600-4x	3-Transcriptor	Tf	600	4x	19.926	23.17	27.668	26.313	12.978	9.924	14.747	16.655
1	204	I	12	Transcriptor-Tf-600-4x	3-Transcriptor	Tf	600	4x	19.763	23.366	27.088	26.4	16.27	9.688	14.407	16.538
2	175	H	7	SSII-H-075-1x	4-SSII	H	75	1x	19.315	23.362	26.99	26.25	17.728	9.377	13.192	14.727
2	176	H	8	SSII-H-075-1x	4-SSII	H	75	1x	19.285	23.398	26.866	26.37	17.53	9.575	13.197	14.617
2	177	H	9	SSII-H-075-1x	4-SSII	H	75	1x	19.365	23.416	26.792	26.442	17.492	9.501	12.975	14.723
2	172	H	4	SSII-H-075-2x	4-SSII	H	75	2x	18.284	22.422	26.05	25.287	16.615	8.495	11.881	13.696
2	173	H	5	SSII-H-075-2x	4-SSII	H	75	2x	18.306	22.324	26.001	25.289	16.566	8.461	12.179	13.724
2	174	H	6	SSII-H-075-2x	4-SSII	H	75	2x	18.207	22.464	25.839	25.335	16.372	8.364	11.905	13.687
2	169	H	1	SSII-H-075-4x	4-SSII	H	75	4x	17.221	21.398	24.974	24.378	15.641	7.592	11.03	12.883
2	170	H	2	SSII-H-075-4x	4-SSII	H	75	4x	17.47	21.486	24.901	24.275	15.485	7.564	11.013	12.62
2	171	H	3	SSII-H-075-4x	4-SSII	H	75	4x	17.395	21.491	24.857	24.399	15.685	7.343	10.857	12.853
2	151	G	7	SSII-H-150-1x	4-SSII	H	150	1x	18.35	22.396	25.742	25.497	16.659	8.722	12.749	14.639
2	152	G	8	SSII-H-150-1x	4-SSII	H	150	1x	18.506	22.383	26.22	25.505	16.742	8.744	13.006	14.419
2	153	G	9	SSII-H-150-1x	4-SSII	H	150	1x	18.346	22.392	26.095	25.704	16.738	8.637	12.707	14.58
2	148	G	4	SSII-H-150-2x	4-SSII	H	150	2x	17.49	21.357	24.998	24.393	15.722	7.969	11.973	13.587
2	149	G	5	SSII-H-150-2x	4-SSII	H	150	2x	17.426	21.24	24.97	24.295	15.517	7.549	11.932	13.462
2	150	G	6	SSII-H-150-2x	4-SSII	H	150	2x	17.329	21.342	24.903	24.453	15.501	7.696	11.667	13.445
2	145	G	1	SSII-H-150-4x	4-SSII	H	150	4x	16.561	20.266	23.995	23.427	14.552	6.811	10.835	12.487
2	146	G	2	SSII-H-150-4x	4-SSII	H	150	4x	16.493	20.276	24.152	23.331	14.9	6.853	11.059	12.703
2	147	G	3	SSII-H-150-4x	4-SSII	H	150	4x	16.41	20.376	23.825	23.428	14.79	6.722	10.867	12.571
2	127	F	7	SSII-H-300-1x	4-SSII	H	300	1x	17.638	21.296	25.473	24.793	16.016	8.136	12.78	14.542
2	128	F	8	SSII-H-300-1x	4-SSII	H	300	1x	17.702	21.444	25.628	24.869	15.928	8.308	12.712	14.202
2	129	F	9	SSII-H-300-1x	4-SSII	H	300	1x	17.569	21.352	25.301	24.851	15.901	7.946	12.636	14.388
2	124	F	4	SSII-H-300-2x	4-SSII	H	300	2x	16.579	20.328	24.368	23.736	14.947	7.1	11.562	13.459
2	125	F	5	SSII-H-300-2x	4-SSII	H	300	2x	16.643	20.318	24.493	23.87	14.801	7.108	11.674	13.355
2	126	F	6	SSII-H-300-2x	4-SSII	H	300	2x	16.576	20.329	24.145	23.878	14.836	7.111	11.669	13.286
2	121	F	1	SSII-H-300-4x	4-SSII	H	300	4x	15.599	19.269	23.248	22.727	13.956	6.156	10.619	12.37
2	122	F	2	SSII-H-300-4x	4-SSII	H	300	4x	15.623	19.541	23.631	22.966	14.085	6.449	10.948	12.302
2	123	F	3	SSII-H-300-4x	4-SSII	H	300	4x	15.729	19.414	23.216	22.809	14.046	6.082	10.598	12.527
2	103	E	7	SSII-H-600-1x	4-SSII	H	600	1x	16.817	20.528	24.636	24.744	15.287	7.77	12.221	14.45
2	104	E	8	SSII-H-600-1x	4-SSII	H	600	1x	16.948	20.491	25.011	24.719	15.416	7.766	12.453	14.34
2	105	E	9	SSII-H-600-1x	4-SSII	H	600	1x	16.734	20.533	24.781	24.775	15.27	7.633	12.267	14.343
2	100	E	4	SSII-H-600-2x	4-SSII	H	600	2x	15.794	19.544	23.667	23.299	14.318	6.771	11.29	13.432
2	101	E	5	SSII-H-600-2x	4-SSII	H	600	2x	15.817	19.405	23.79	23.625	14.223	6.721	11.404	13.282
2	102	E	6	SSII-H-600-2x	4-SSII	H	600	2x	15.834	19.43	23.778	23.8	14.261	6.869	11.368	13.342
2	97	E	1	SSII-H-600-4x	4-SSII	H	600	4x	14.978	18.397	22.485	22.659	12.996	5.86	9.816	12.369
2	98	E	2	SSII-H-600-4x	4-SSII	H	600	4x	15	18.396	22.811	22.81	13.417	5.967	10.523	12.491
2	99	E	3	SSII-H-600-4x	4-SSII	H	600	4x	14.841	18.487	22.39	22.645	13.1	5.899	10.325	12.313
2	184	H	16	SSII-Hf-075-1x	4-SSII	Hf	75	1x	21.689	25.484	28.401	27.993	19.637	11.294	15.203	15.339
2	185	H	17	SSII-Hf-075-1x	4-SSII	Hf	75	1x	21.656	25.441	28.584	28.148	19.609	11.096	15.215	15.129
2	186	H	18	SSII-Hf-075-1x	4-SSII	Hf	75	1x	21.682	25.639	28.418	27.998	19.748	11.046	14.924	15.141
2	181	H	13	SSII-Hf-075-2x	4-SSII	Hf	75	2x	20.71	24.389	27.76	27.089	18.632	9.808	14.08	14.097
2	182	H	14	SSII-Hf-075-2x	4-SSII	Hf	75	2x	20.731	24.487	27.668	26.985	18.607	10.275	14.149	14.121
2	183	H	15	SSII-Hf-075-2x	4-SSII	Hf	75	2x	20.729	24.49	27.767	27.051	18.577	9.883	13.735	14.158
2	178	H	10	SSII-Hf-075-4x	4-SSII	Hf	75	4x	19.822	23.614	26.788	25.927	17.511	8.896	13.017	13.17
2	179	H	11	SSII-Hf-075-4x	4-SSII	Hf	75	4x	19.862	23.549	27.05	26.058	16.96	8.918	13.118	13.045
2	180	H	12	SSII-Hf-075-4x	4-SSII	Hf	75	4x	19.686	23.623	26.508	25.969	17.749	8.636	12.833	13.115
2	160	G	16	SSII-Hf-150-1x	4-SSII	Hf	150	1x	20.809	24.801	28.177	27.18	18.7	10.123	14.877	14.581
2	161	G	17	SSII-Hf-150-1x	4-SSII	Hf	150	1x	20.929	24.731	28.075	27.265	18.718	9.964	15.102	14.521
2	162	G	18	SSII-Hf-150-1x	4-SSII	Hf	150	1x	20.808	24.768	27.553	27.286	18.48	10.017	14.858	14.511
2	157	G	13	SSII-Hf-150-2x	4-SSII	Hf	150	2x	19.863	23.79	26.847	26.221	17.739	9.043	13.875	13.626
2	158	G	14	SSII-Hf-150-2x	4-SSII	Hf	150	2x	20.009	23.709	27.044	26.209	17.914	9.018	13.989	13.457
2	159	G	15	SSII-Hf-150-2x	4-SSII	Hf	150	2x	19.917	23.792	26.671	26.393	17.858	8.975	13.943	13.34
2	154	G	10	SSII-Hf-150-4x	4-SSII	Hf	150	4x	19.003	22.891	25.852	25.507	16.79	8.106	12.973	12.492
2	155	G	11	SSII-Hf-150-4x	4-SSII	Hf	150	4x	19.03	22.752	25.923	25.273	17.343	8.021	12.985	12.418
2	156	G	12	SSII-Hf-150-4x	4-SSII	Hf	150	4x	18.972	22.811	25.607	25.338	16.757	8	12.71	12.321
2	136	F	16	SSII-Hf-300-1x	4-SSII	Hf	300	1x	20.188	24.071	27.161	26.56	18.355	9.304	15.09	13.912
2	137	F	17	SSII-Hf-300-1x	4-SSII	Hf	300	1x	20.163	24.036	27.268	26.744	18.081	9.956	15.236	13.831
2	138	F	18	SSII-Hf-300-1x	4-SSII	Hf	300	1x	20.171	24.051	26.838	26.715	18.164	9.238	14.799	13.922
2	133	F	13	SSII-Hf-300-2x	4-SSII	Hf	300	2x	19.147	23.027	26.094	25.613	17.187	8.313	13.884	12.971
2	134	F	14	SSII-Hf-300-2x	4-SSII	Hf	300	2x	19.238	23.065	26.304	25.727	17.031	8.483	14.115	12.793
2	135	F	15	SSII-Hf-300-2x	4-SSII	Hf	300	2x	19.09	22.98	25.9	25.571	17.089	8.225	13.723	12.803
2	130	F	10	SSII-Hf-300-4x	4-SSII	Hf	300	4x	18.222	22.014	25.062	24.666	16.227	7.384	12.926	11.887
2	131	F	11	SSII-Hf-300-4x	4-SSII	Hf	300	4x	18.217	22.05	25.165	24.697	16.046	7.337	13.121	11.906
2	132	F	12	SSII-Hf-300-4x	4-SSII	Hf	300	4x	18.244	22.07	24.921	24.713	16.359	7.148	12.732	11.963
2	112	E	16	SSII-Hf-600-1x	4-SSII	Hf	600	1x	19.481	23.485	26.279	26.154	17.583	8.905	14.777	13.424
2	113	E	17	SSII-Hf-600-1x	4-SSII	Hf	600	1x	19.422	23.298	26.451	26.168	17.809	8.663	14.837	11.978
2	114	E	18	SSII-Hf-600-1x	4-SSII	Hf	600	1x	19.432	23.48	26.115	26.222	17.8	8.669	14.658	13.192
2	109	E	13	SSII-Hf-600-2x	4-SSII	Hf	600	2x	18.492	22.467	25.366	25.279	16.622	7.8	13.563	12.39
2	110	E	14	SSII-Hf-600-2x	4-SSII	Hf	600	2x	18.539	22.364	25.423	25.139	16.841	7.691	13.95	12.409
2	111	E	15	SSII-Hf-600-2x	4-SSII	Hf	600	2x	18.38	22.389	25.282	25.247	16.84	7.9	13.382	12.282
2	106	E	10	SSII-Hf-600-4x	4-SSII	Hf	600	4x	17.522	21.5	24.25	24.165	15.648	6.793	12.562	11.374
2	107	E	11	SSII-Hf-600-4x	4-SSII	Hf	600	4x	17.537	21.326	24.435	24.359	15.265	6.787	12.906	11.43
2	108	E	12	SSII-Hf-600-4x	4-SSII	Hf	600	4x	17.419	21.462	24.204	24.291	15.774	6.801	12.631	11.175
2	79	D	7	SSII-T-075-1x	4-SSII	T	75	1x	19.99	24.568	27.337	31.081	18.477	9.743	13.11	14.615
2	80	D	8	SSII-T-075-1x	4-SSII	T	75	1x	19.984	24.682	27.654	31.325	18.531	10.702	13.318	14.613
2	81	D	9	SSII-T-075-1x	4-SSII	T	75	1x	19.957	24.652	27.221	31.111	18.262	10.174	12.867	14.695
2	76	D	4	SSII-T-075-2x	4-SSII	T	75	2x	18.921	23.679	26.301	29.856	17.669	8.879	12.245	13.635
2	77	D	5	SSII-T-075-2x	4-SSII	T	75	2x	18.859	23.534	26.507	29.775	17.348	9.075	12.344	13.42
2	78	D	6	SSII-T-075-2x	4-SSII	T	75	2x	19.054	23.651	26.096	29.721	17.354	8.737	11.894	13.655
2	73	D	1	SSII-T-075-4x	4-SSII	T	75	4x	18.026	22.581	25.115	28.772	16.505	7.808	11.223	12.721
2	74	D	2	SSII-T-075-4x	4-SSII	T	75	4x	18.038	22.685	25.441	29.047	16.533	8.046	11.314	12.681
2	75	D	3	SSII-T-075-4x	4-SSII	T	75	4x	18.01	22.621	25.116	28.652	16.369	7.866	11.04	12.815
2	55	C	7	SSII-T-150-1x	4-SSII	T	150	1x	19.267	23.682	26.604	29.948	17.666	9.168	13.037	14.62
2	56	C	8	SSII-T-150-1x	4-SSII	T	150	1x	19.233	23.511	26.818	30.025	17.735	9.143	13.177	14.423
2	57	C	9	SSII-T-150-1x	4-SSII	T	150	1x	19.215	23.829	26.458	30.497	17.644	9.184	13.035	14.473
2	52	C	4	SSII-T-150-2x	4-SSII	T	150	2x	18.264	22.618	25.659	28.944	16.696	8.372	11.885	14.016
2	53	C	5	SSII-T-150-2x	4-SSII	T	150	2x	18.127	22.558	25.633	28.796	16.713	8.177	11.764	13.205
2	54	C	6	SSII-T-150-2x	4-SSII	T	150	2x	18.278	22.789	25.612	29.168	16.725	8.225	11.952	13.543
2	49	C	1	SSII-T-150-4x	4-SSII	T	150	4x	17.356	21.673	24.235	27.877	15.632	7.242	11.009	12.628
2	50	C	2	SSII-T-150-4x	4-SSII	T	150	4x	17.272	21.729	24.708	28.12	15.705	7.403	11.214	12.525
2	51	C	3	SSII-T-150-4x	4-SSII	T	150	4x	17.272	21.715	24.297	28.191	15.618	7.294	10.939	12.47
2	31	B	7	SSII-T-300-1x	4-SSII	T	300	1x	18.376	22.677	25.837	29.02	17.058	8.788	13.285	14.612
2	32	B	8	SSII-T-300-1x	4-SSII	T	300	1x	18.548	22.778	25.943	29.538	16.873	8.933	13.145	14.706
2	33	B	9	SSII-T-300-1x	4-SSII	T	300	1x	18.437	22.671	25.455	29.29	17.034	8.652	13.093	14.543
2	28	B	4	SSII-T-300-2x	4-SSII	T	300	2x	17.598	21.688	24.858	28.33	16.039	7.915	12.207	13.432
2	29	B	5	SSII-T-300-2x	4-SSII	T	300	2x	17.288	21.691	25.047	28.491	16.12	7.896	12.314	13.464
2	30	B	6	SSII-T-300-2x	4-SSII	T	300	2x	17.419	21.735	24.739	28.401	15.838	7.674	11.89	13.556
2	25	B	1	SSII-T-300-4x	4-SSII	T	300	4x	16.558	20.603	23.771	27.169	14.908	6.681	10.808	12.585
2	26	B	2	SSII-T-300-4x	4-SSII	T	300	4x	16.524	20.748	23.982	27.497	15.247	6.917	11.449	12.536
2	27	B	3	SSII-T-300-4x	4-SSII	T	300	4x	16.574	20.638	23.826	27.47	15.177	6.745	11.038	12.504
2	7	A	7	SSII-T-600-1x	4-SSII	T	600	1x	17.738	21.78	24.931	28.809	16.192	8.148	12.644	14.644
2	8	A	8	SSII-T-600-1x	4-SSII	T	600	1x	17.612	21.914	25.193	29.335	16.052	8.281	12.908	14.249
2	9	A	9	SSII-T-600-1x	4-SSII	T	600	1x	17.625	21.781	25.019	29.042	16.119	8.029	12.756	14.653
2	4	A	4	SSII-T-600-2x	4-SSII	T	600	2x	16.813	20.981	23.975	28.079	15.159	7.672	11.677	13.651
2	5	A	5	SSII-T-600-2x	4-SSII	T	600	2x	16.606	20.744	24.332	28.092	15.067	7.422	11.86	13.407
2	6	A	6	SSII-T-600-2x	4-SSII	T	600	2x	16.685	20.727	24.179	28.223	15.42	7.365	11.89	13.553
2	1	A	1	SSII-T-600-4x	4-SSII	T	600	4x	15.911	19.609	23.094	27.065	14.301	6.4	10.811	12.628
2	2	A	2	SSII-T-600-4x	4-SSII	T	600	4x	15.629	19.734	23.327	27.127	14.642	6.345	11.159	12.5
2	3	A	3	SSII-T-600-4x	4-SSII	T	600	4x	15.686	19.738	23.125	27.189	14.256	6.674	10.799	12.43
2	88	D	16	SSII-Tf-075-1x	4-SSII	Tf	75	1x	22.454	26.788	29.453	32.57	20.502	11.579	15.346	15.472
2	89	D	17	SSII-Tf-075-1x	4-SSII	Tf	75	1x	22.437	26.653	29.587	33.292	20.392	11.576	15.455	15.811
2	90	D	18	SSII-Tf-075-1x	4-SSII	Tf	75	1x	22.474	26.794	29.201	33.901	20.496	11.574	14.892	15.436
2	85	D	13	SSII-Tf-075-2x	4-SSII	Tf	75	2x	21.325	25.561	28.267	31.272	19.525	10.378	14	14.293
2	86	D	14	SSII-Tf-075-2x	4-SSII	Tf	75	2x	21.463	25.621	28.713	31.123	19.127	10.367	14.304	14.368
2	87	D	15	SSII-Tf-075-2x	4-SSII	Tf	75	2x	21.367	25.669	27.953	31.063	19.264	10.467	13.824	14.171
2	82	D	10	SSII-Tf-075-4x	4-SSII	Tf	75	4x	20.568	24.713	27.509	31.091	18.536	9.22	13.108	13.232
2	83	D	11	SSII-Tf-075-4x	4-SSII	Tf	75	4x	20.467	24.681	27.532	30.505	18.913	9.268	13.193	13.167
2	84	D	12	SSII-Tf-075-4x	4-SSII	Tf	75	4x	20.448	24.682	27.203	30.365	18.553	9.091	12.805	13.303
2	64	C	16	SSII-Tf-150-1x	4-SSII	Tf	150	1x	21.75	25.996	28.354	32.649	19.655	10.856	16	14.855
2	65	C	17	SSII-Tf-150-1x	4-SSII	Tf	150	1x	21.62	25.884	28.66	31.987	19.66	10.332	15.375	14.669
2	66	C	18	SSII-Tf-150-1x	4-SSII	Tf	150	1x	21.711	26.068	28.354	31.905	19.732	10.86	15.084	14.771
2	61	C	13	SSII-Tf-150-2x	4-SSII	Tf	150	2x	20.713	24.963	27.374	30.8	18.637	9.582	14.02	13.777
2	62	C	14	SSII-Tf-150-2x	4-SSII	Tf	150	2x	20.723	24.984	27.495	30.754	18.657	9.44	14.277	13.615
2	63	C	15	SSII-Tf-150-2x	4-SSII	Tf	150	2x	20.524	24.936	27.425	31.021	18.874	9.442	13.982	13.714
2	58	C	10	SSII-Tf-150-4x	4-SSII	Tf	150	4x	19.832	23.93	26.436	29.723	17.621	8.49	12.863	12.853
2	59	C	11	SSII-Tf-150-4x	4-SSII	Tf	150	4x	19.659	23.932	26.616	29.758	17.776	8.416	13.095	12.602
2	60	C	12	SSII-Tf-150-4x	4-SSII	Tf	150	4x	19.559	23.983	26.162	30.021	17.518	8.512	12.876	12.576
2	40	B	16	SSII-Tf-300-1x	4-SSII	Tf	300	1x	20.951	25.161	27.723	30.865	19.145	10.381	15.264	14.161
2	41	B	17	SSII-Tf-300-1x	4-SSII	Tf	300	1x	20.873	25.102	27.843	31.32	19.013	10.302	15.247	13.978
2	42	B	18	SSII-Tf-300-1x	4-SSII	Tf	300	1x	20.93	25.309	27.412	30.835	19.066	9.721	14.993	14.096
2	37	B	13	SSII-Tf-300-2x	4-SSII	Tf	300	2x	20.002	24.115	26.716	30.005	18.039	8.742	13.987	13.228
2	38	B	14	SSII-Tf-300-2x	4-SSII	Tf	300	2x	19.949	24.133	26.769	30.141	17.943	8.725	14.21	12.958
2	39	B	15	SSII-Tf-300-2x	4-SSII	Tf	300	2x	20.056	24.193	26.381	30.175	18.154	8.697	13.948	13.104
2	34	B	10	SSII-Tf-300-4x	4-SSII	Tf	300	4x	19.092	23.2	25.579	29.044	17.137	7.87	13.189	12.291
2	35	B	11	SSII-Tf-300-4x	4-SSII	Tf	300	4x	18.841	23.171	25.624	29.23	17.203	7.869	13.436	11.999
2	36	B	12	SSII-Tf-300-4x	4-SSII	Tf	300	4x	18.952	23.234	25.351	28.982	17.264	7.515	12.826	12.154
2	16	A	16	SSII-Tf-600-1x	4-SSII	Tf	600	1x	20.294	24.403	26.81	30.463	18.685	9.394	15.217	13.922
2	17	A	17	SSII-Tf-600-1x	4-SSII	Tf	600	1x	20.333	24.418	26.871	30.774	18.64	9.197	15.224	13.74
2	18	A	18	SSII-Tf-600-1x	4-SSII	Tf	600	1x	20.339	24.575	26.496	30.509	18.461	9.289	15.161	13.584
2	13	A	13	SSII-Tf-600-2x	4-SSII	Tf	600	2x	19.215	23.464	25.547	29.499	17.631	8.15	14.143	12.491
2	14	A	14	SSII-Tf-600-2x	4-SSII	Tf	600	2x	19.138	23.484	25.855	29.599	17.342	8.186	14.221	12.68
2	15	A	15	SSII-Tf-600-2x	4-SSII	Tf	600	2x	19.35	23.428	25.486	29.782	16.675	7.943	13.764	12.576
2	10	A	10	SSII-Tf-600-4x	4-SSII	Tf	600	4x	18.583	22.579	24.919	28.663	16.684	7.254	12.928	11.363
2	11	A	11	SSII-Tf-600-4x	4-SSII	Tf	600	4x	18.136	22.371	24.725	28.512	16.535	7.194	13.236	11.518
2	12	A	12	SSII-Tf-600-4x	4-SSII	Tf	600	4x	18.355	22.693	24.619	28.875	16.798	7.355	12.863	11.801
2	271	L	7	SSII-U-075-1x	4-SSII	U	75	1x	19.392	24.624	26.651	28.732	17.331	9.886	13.232	16.236
2	272	L	8	SSII-U-075-1x	4-SSII	U	75	1x	19.159	24.95	26.733	29.138	17.311	10.539	13.55	16.215
2	273	L	9	SSII-U-075-1x	4-SSII	U	75	1x	19.24	24.784	26.724	28.999	17.36	10.449	13.122	16.354
2	268	L	4	SSII-U-075-2x	4-SSII	U	75	2x	18.125	23.793	25.606	27.921	16.281	9.06	12.283	15.284
2	269	L	5	SSII-U-075-2x	4-SSII	U	75	2x	18.042	23.804	25.588	27.821	16.322	9.153	12.286	15.113
2	270	L	6	SSII-U-075-2x	4-SSII	U	75	2x	18.058	23.883	25.484	27.866	16.592	8.992	11.986	15.276
2	265	L	1	SSII-U-075-4x	4-SSII	U	75	4x	17.25	22.707	24.596	26.944	15.288	8.065	11.439	14.261
2	266	L	2	SSII-U-075-4x	4-SSII	U	75	4x	17.187	22.989	24.803	27.036	15.534	8.393	11.573	14.372
2	267	L	3	SSII-U-075-4x	4-SSII	U	75	4x	17.248	22.851	24.44	26.995	15.328	8.039	11.277	14.416
2	247	K	7	SSII-U-150-1x	4-SSII	U	150	1x	18.332	23.723	25.417	28.005	16.356	9.334	12.887	15.957
2	248	K	8	SSII-U-150-1x	4-SSII	U	150	1x	18.392	23.652	25.93	27.971	16.473	9.248	13.187	15.91
2	249	K	9	SSII-U-150-1x	4-SSII	U	150	1x	18.35	23.86	25.758	28.131	16.5	9.802	12.861	16.043
2	244	K	4	SSII-U-150-2x	4-SSII	U	150	2x	17.317	22.746	24.754	26.951	15.517	8.434	11.905	15.189
2	245	K	5	SSII-U-150-2x	4-SSII	U	150	2x	17.236	22.655	24.818	26.744	15.597	8.312	11.977	14.826
2	246	K	6	SSII-U-150-2x	4-SSII	U	150	2x	17.179	22.974	24.995	26.966	15.269	8.194	11.807	14.994
2	241	K	1	SSII-U-150-4x	4-SSII	U	150	4x	16.434	21.83	23.943	25.968	14.349	7.381	11.042	14.316
2	242	K	2	SSII-U-150-4x	4-SSII	U	150	4x	16.49	21.954	23.991	25.975	14.805	7.524	11.209	14.144
2	243	K	3	SSII-U-150-4x	4-SSII	U	150	4x	16.425	22.007	23.64	26.147	14.561	7.421	10.948	14.062
2	223	J	7	SSII-U-300-1x	4-SSII	U	300	1x	17.61	22.787	25.057	26.97	15.707	8.799	12.826	15.748
2	224	J	8	SSII-U-300-1x	4-SSII	U	300	1x	17.577	22.921	25.132	27.329	15.657	8.904	13.166	15.783
2	225	J	9	SSII-U-300-1x	4-SSII	U	300	1x	17.605	22.959	24.865	27.245	15.794	8.65	12.519	15.664
2	220	J	4	SSII-U-300-2x	4-SSII	U	300	2x	16.48	21.718	23.93	25.88	14.711	7.722	11.757	14.937
2	221	J	5	SSII-U-300-2x	4-SSII	U	300	2x	16.4	21.749	24.085	26.076	14.596	7.737	11.904	14.699
2	222	J	6	SSII-U-300-2x	4-SSII	U	300	2x	16.436	21.857	23.703	26.007	14.674	7.578	11.777	14.835
2	217	J	1	SSII-U-300-4x	4-SSII	U	300	4x	15.663	20.646	22.83	25.059	13.645	6.765	10.891	14.069
2	218	J	2	SSII-U-300-4x	4-SSII	U	300	4x	15.596	20.963	23.183	25.015	13.798	6.967	11.371	13.767
2	219	J	3	SSII-U-300-4x	4-SSII	U	300	4x	15.68	20.98	22.957	25.023	13.706	6.769	10.763	13.915
2	199	I	7	SSII-U-600-1x	4-SSII	U	600	1x	16.574	21.778	24.032	26.305	14.921	8.171	12.538	15.567
2	200	I	8	SSII-U-600-1x	4-SSII	U	600	1x	16.768	21.882	24.5	26.537	14.992	8.279	12.816	15.588
2	201	I	9	SSII-U-600-1x	4-SSII	U	600	1x	16.684	21.895	24.17	26.601	14.76	8.125	12.491	15.65
2	196	I	4	SSII-U-600-2x	4-SSII	U	600	2x	15.852	20.825	23.32	25.16	13.872	7.136	11.677	14.54
2	197	I	5	SSII-U-600-2x	4-SSII	U	600	2x	15.653	20.775	23.329	25.407	13.927	7.146	11.829	14.37
2	198	I	6	SSII-U-600-2x	4-SSII	U	600	2x	15.843	20.869	23.072	25.331	13.938	7.179	11.508	14.507
2	193	I	1	SSII-U-600-4x	4-SSII	U	600	4x	14.914	19.858	22.115	24.295	12.814	6.243	10.785	13.635
2	194	I	2	SSII-U-600-4x	4-SSII	U	600	4x	14.857	19.957	22.481	24.616	13.125	6.424	11.012	13.354
2	195	I	3	SSII-U-600-4x	4-SSII	U	600	4x	14.915	19.974	22.217	24.415	13.007	6.247	10.69	13.452
2	280	L	16	SSII-Uf-075-1x	4-SSII	Uf	75	1x	21.571	26.763	28.999	29.878	19.478	11.644	15.003	17.013
2	281	L	17	SSII-Uf-075-1x	4-SSII	Uf	75	1x	21.533	26.731	28.485	30.408	19.349	11.801	15.072	16.878
2	282	L	18	SSII-Uf-075-1x	4-SSII	Uf	75	1x	21.587	26.817	28.404	30.566	19.477	11.717	14.753	16.964
2	277	L	13	SSII-Uf-075-2x	4-SSII	Uf	75	2x	20.628	25.739	27.56	29.328	18.419	10.603	13.858	15.904
2	278	L	14	SSII-Uf-075-2x	4-SSII	Uf	75	2x	20.508	25.854	27.875	29.494	18.291	10.895	14.087	15.97
2	279	L	15	SSII-Uf-075-2x	4-SSII	Uf	75	2x	20.533	25.68	27.398	29.191	18.31	10.587	13.726	15.897
2	274	L	10	SSII-Uf-075-4x	4-SSII	Uf	75	4x	19.606	24.846	27.191	28.611	17.408	9.32	12.885	14.909
2	275	L	11	SSII-Uf-075-4x	4-SSII	Uf	75	4x	19.671	24.878	26.545	28.258	17.347	9.529	13.111	14.785
2	276	L	12	SSII-Uf-075-4x	4-SSII	Uf	75	4x	19.633	24.85	26.501	28.448	17.523	9.504	12.726	14.992
2	256	K	16	SSII-Uf-150-1x	4-SSII	Uf	150	1x	20.812	26.046	27.777	29.478	18.533	11.223	14.868	16.439
2	257	K	17	SSII-Uf-150-1x	4-SSII	Uf	150	1x	20.735	25.993	27.867	29.813	18.785	11	15.132	16.32
2	258	K	18	SSII-Uf-150-1x	4-SSII	Uf	150	1x	20.77	26.102	27.641	29.721	18.544	10.916	14.478	16.432
2	253	K	13	SSII-Uf-150-2x	4-SSII	Uf	150	2x	19.849	25.071	26.701	28.652	17.631	10.197	13.882	15.566
2	254	K	14	SSII-Uf-150-2x	4-SSII	Uf	150	2x	19.775	25.052	26.76	28.633	17.546	10.071	14.096	15.434
2	255	K	15	SSII-Uf-150-2x	4-SSII	Uf	150	2x	19.77	25.155	26.591	28.881	17.571	9.625	13.591	15.37
2	250	K	10	SSII-Uf-150-4x	4-SSII	Uf	150	4x	18.89	24.262	25.836	27.732	16.585	8.811	12.741	14.42
2	251	K	11	SSII-Uf-150-4x	4-SSII	Uf	150	4x	18.908	24.107	25.879	27.693	16.543	8.713	13.002	14.417
2	252	K	12	SSII-Uf-150-4x	4-SSII	Uf	150	4x	18.794	24.138	25.485	27.754	16.677	8.677	12.56	14.392
2	232	J	16	SSII-Uf-300-1x	4-SSII	Uf	300	1x	19.963	25.175	26.755	28.65	17.869	10.304	14.992	15.909
2	233	J	17	SSII-Uf-300-1x	4-SSII	Uf	300	1x	19.854	25.294	27.003	29.01	17.879	10.258	15.121	15.791
2	234	J	18	SSII-Uf-300-1x	4-SSII	Uf	300	1x	19.957	25.306	26.776	28.901	18.822	9.778	14.706	15.875
2	229	J	13	SSII-Uf-300-2x	4-SSII	Uf	300	2x	18.997	24.3	25.61	27.76	16.905	8.948	13.902	14.963
2	230	J	14	SSII-Uf-300-2x	4-SSII	Uf	300	2x	18.902	24.248	26.065	27.886	16.905	8.874	14.114	14.719
2	231	J	15	SSII-Uf-300-2x	4-SSII	Uf	300	2x	18.989	24.223	25.799	27.843	16.892	8.692	13.483	14.754
2	226	J	10	SSII-Uf-300-4x	4-SSII	Uf	300	4x	18.026	23.262	24.788	26.788	15.994	7.809	12.888	13.995
2	227	J	11	SSII-Uf-300-4x	4-SSII	Uf	300	4x	18	23.345	25.087	26.895	15.876	7.95	13.078	13.802
2	228	J	12	SSII-Uf-300-4x	4-SSII	Uf	300	4x	18.022	23.319	24.855	26.898	16.072	7.894	12.727	13.806
2	208	I	16	SSII-Uf-600-1x	4-SSII	Uf	600	1x	19.299	24.651	25.993	28.058	17.458	9.367	14.837	15.387
2	209	I	17	SSII-Uf-600-1x	4-SSII	Uf	600	1x	19.257	24.563	26.341	28.44	17.46	9.271	15.066	15.232
2	210	I	18	SSII-Uf-600-1x	4-SSII	Uf	600	1x	19.281	24.682	25.998	28.307	17.341	9.213	14.568	15.47
2	205	I	13	SSII-Uf-600-2x	4-SSII	Uf	600	2x	18.302	23.61	25.12	27.153	16.479	8.18	13.82	14.031
2	206	I	14	SSII-Uf-600-2x	4-SSII	Uf	600	2x	18.23	23.67	25.251	27.29	16.504	8.335	14.036	14.158
2	207	I	15	SSII-Uf-600-2x	4-SSII	Uf	600	2x	18.086	23.549	24.841	27.211	16.346	8.106	13.379	14.186
2	202	I	10	SSII-Uf-600-4x	4-SSII	Uf	600	4x	17.233	22.625	23.915	26.164	15.351	7.17	12.948	13.272
2	203	I	11	SSII-Uf-600-4x	4-SSII	Uf	600	4x	17.266	22.555	24.193	26.308	15.471	7.163	12.984	13.032
2	204	I	12	SSII-Uf-600-4x	4-SSII	Uf	600	4x	17.203	22.656	23.966	26.319	15.362	7.151	12.477	13.199
1	214	I	22	empty	NA	NA	NA	NA	NA	NA	NA	NA	NA	NA	NA	NA
1	215	I	23	empty	NA	NA	NA	NA	NA	NA	NA	NA	NA	NA	NA	NA
1	216	I	24	empty	NA	NA	NA	NA	NA	NA	NA	NA	NA	NA	NA	NA
1	238	J	22	empty	NA	NA	NA	NA	NA	NA	NA	NA	NA	NA	NA	NA
1	239	J	23	empty	NA	NA	NA	NA	NA	NA	NA	NA	NA	NA	NA	NA
1	240	J	24	empty	NA	NA	NA	NA	NA	NA	NA	NA	NA	NA	NA	NA
1	262	K	22	empty	NA	NA	NA	NA	NA	NA	NA	NA	NA	NA	NA	NA
1	263	K	23	empty	NA	NA	NA	NA	NA	NA	NA	NA	NA	NA	NA	NA
1	264	K	24	empty	NA	NA	NA	NA	NA	NA	NA	NA	NA	NA	NA	NA
1	286	L	22	empty	NA	NA	NA	NA	NA	NA	NA	NA	NA	NA	NA	NA
1	287	L	23	empty	NA	NA	NA	NA	NA	NA	NA	NA	NA	NA	NA	NA
1	288	L	24	empty	NA	NA	NA	NA	NA	NA	NA	NA	NA	NA	NA	NA
1	307	M	19	empty	NA	NA	NA	NA	NA	NA	NA	NA	NA	NA	NA	NA
1	308	M	20	empty	NA	NA	NA	NA	NA	NA	NA	NA	NA	NA	NA	NA
1	309	M	21	empty	NA	NA	NA	NA	NA	NA	NA	NA	NA	NA	NA	NA
1	310	M	22	empty	NA	NA	NA	NA	NA	NA	NA	NA	NA	NA	NA	NA
1	311	M	23	empty	NA	NA	NA	NA	NA	NA	NA	NA	NA	NA	NA	NA
1	312	M	24	empty	NA	NA	NA	NA	NA	NA	NA	NA	NA	NA	NA	NA
1	331	N	19	empty	NA	NA	NA	NA	NA	NA	NA	NA	NA	NA	NA	NA
1	332	N	20	empty	NA	NA	NA	NA	NA	NA	NA	NA	NA	NA	NA	NA
1	333	N	21	empty	NA	NA	NA	NA	NA	NA	NA	NA	NA	NA	NA	NA
1	334	N	22	empty	NA	NA	NA	NA	NA	NA	NA	NA	NA	NA	NA	NA
1	335	N	23	empty	NA	NA	NA	NA	NA	NA	NA	NA	NA	NA	NA	NA
1	336	N	24	empty	NA	NA	NA	NA	NA	NA	NA	NA	NA	NA	NA	NA
1	355	O	19	empty	NA	NA	NA	NA	NA	NA	NA	NA	NA	NA	NA	NA
1	356	O	20	empty	NA	NA	NA	NA	NA	NA	NA	NA	NA	NA	NA	NA
1	357	O	21	empty	NA	NA	NA	NA	NA	NA	NA	NA	NA	NA	NA	NA
1	358	O	22	empty	NA	NA	NA	NA	NA	NA	NA	NA	NA	NA	NA	NA
1	359	O	23	empty	NA	NA	NA	NA	NA	NA	NA	NA	NA	NA	NA	NA
1	360	O	24	empty	NA	NA	NA	NA	NA	NA	NA	NA	NA	NA	NA	NA
1	379	P	19	empty	NA	NA	NA	NA	NA	NA	NA	NA	NA	NA	NA	NA
1	380	P	20	empty	NA	NA	NA	NA	NA	NA	NA	NA	NA	NA	NA	NA
1	381	P	21	empty	NA	NA	NA	NA	NA	NA	NA	NA	NA	NA	NA	NA
1	382	P	22	empty	NA	NA	NA	NA	NA	NA	NA	NA	NA	NA	NA	NA
1	383	P	23	empty	NA	NA	NA	NA	NA	NA	NA	NA	NA	NA	NA	NA
1	384	P	24	empty	NA	NA	NA	NA	NA	NA	NA	NA	NA	NA	NA	NA
2	19	A	19	empty	NA	NA	NA	NA	NA	NA	NA	NA	NA	NA	NA	NA
2	20	A	20	empty	NA	NA	NA	NA	NA	NA	NA	NA	NA	NA	NA	NA
2	21	A	21	empty	NA	NA	NA	NA	NA	NA	NA	NA	NA	NA	NA	NA
2	22	A	22	empty	NA	NA	NA	NA	NA	NA	NA	NA	NA	NA	NA	NA
2	23	A	23	empty	NA	NA	NA	NA	NA	NA	NA	NA	NA	NA	NA	NA
2	24	A	24	empty	NA	NA	NA	NA	NA	NA	NA	NA	NA	NA	NA	NA
2	43	B	19	empty	NA	NA	NA	NA	NA	NA	NA	NA	NA	NA	NA	NA
2	44	B	20	empty	NA	NA	NA	NA	NA	NA	NA	NA	NA	NA	NA	NA
2	45	B	21	empty	NA	NA	NA	NA	NA	NA	NA	NA	NA	NA	NA	NA
2	46	B	22	empty	NA	NA	NA	NA	NA	NA	NA	NA	NA	NA	NA	NA
2	47	B	23	empty	NA	NA	NA	NA	NA	NA	NA	NA	NA	NA	NA	NA
2	48	B	24	empty	NA	NA	NA	NA	NA	NA	NA	NA	NA	NA	NA	NA
2	67	C	19	empty	NA	NA	NA	NA	NA	NA	NA	NA	NA	NA	NA	NA
2	68	C	20	empty	NA	NA	NA	NA	NA	NA	NA	NA	NA	NA	NA	NA
2	69	C	21	empty	NA	NA	NA	NA	NA	NA	NA	NA	NA	NA	NA	NA
2	70	C	22	empty	NA	NA	NA	NA	NA	NA	NA	NA	NA	NA	NA	NA
2	71	C	23	empty	NA	NA	NA	NA	NA	NA	NA	NA	NA	NA	NA	NA
2	72	C	24	empty	NA	NA	NA	NA	NA	NA	NA	NA	NA	NA	NA	NA
2	91	D	19	empty	NA	NA	NA	NA	NA	NA	NA	NA	NA	NA	NA	NA
2	92	D	20	empty	NA	NA	NA	NA	NA	NA	NA	NA	NA	NA	NA	NA
2	93	D	21	empty	NA	NA	NA	NA	NA	NA	NA	NA	NA	NA	NA	NA
2	94	D	22	empty	NA	NA	NA	NA	NA	NA	NA	NA	NA	NA	NA	NA
2	95	D	23	empty	NA	NA	NA	NA	NA	NA	NA	NA	NA	NA	NA	NA
2	96	D	24	empty	NA	NA	NA	NA	NA	NA	NA	NA	NA	NA	NA	NA
2	115	E	19	empty	NA	NA	NA	NA	NA	NA	NA	NA	NA	NA	NA	NA
2	116	E	20	empty	NA	NA	NA	NA	NA	NA	NA	NA	NA	NA	NA	NA
2	117	E	21	empty	NA	NA	NA	NA	NA	NA	NA	NA	NA	NA	NA	NA
2	118	E	22	empty	NA	NA	NA	NA	NA	NA	NA	NA	NA	NA	NA	NA
2	119	E	23	empty	NA	NA	NA	NA	NA	NA	NA	NA	NA	NA	NA	NA
2	120	E	24	empty	NA	NA	NA	NA	NA	NA	NA	NA	NA	NA	NA	NA
2	139	F	19	empty	NA	NA	NA	NA	NA	NA	NA	NA	NA	NA	NA	NA
2	140	F	20	empty	NA	NA	NA	NA	NA	NA	NA	NA	NA	NA	NA	NA
2	141	F	21	empty	NA	NA	NA	NA	NA	NA	NA	NA	NA	NA	NA	NA
2	142	F	22	empty	NA	NA	NA	NA	NA	NA	NA	NA	NA	NA	NA	NA
2	143	F	23	empty	NA	NA	NA	NA	NA	NA	NA	NA	NA	NA	NA	NA
2	144	F	24	empty	NA	NA	NA	NA	NA	NA	NA	NA	NA	NA	NA	NA
2	163	G	19	empty	NA	NA	NA	NA	NA	NA	NA	NA	NA	NA	NA	NA
2	164	G	20	empty	NA	NA	NA	NA	NA	NA	NA	NA	NA	NA	NA	NA
2	165	G	21	empty	NA	NA	NA	NA	NA	NA	NA	NA	NA	NA	NA	NA
2	166	G	22	empty	NA	NA	NA	NA	NA	NA	NA	NA	NA	NA	NA	NA
2	167	G	23	empty	NA	NA	NA	NA	NA	NA	NA	NA	NA	NA	NA	NA
2	168	G	24	empty	NA	NA	NA	NA	NA	NA	NA	NA	NA	NA	NA	NA
2	187	H	19	empty	NA	NA	NA	NA	NA	NA	NA	NA	NA	NA	NA	NA
2	188	H	20	empty	NA	NA	NA	NA	NA	NA	NA	NA	NA	NA	NA	NA
2	189	H	21	empty	NA	NA	NA	NA	NA	NA	NA	NA	NA	NA	NA	NA
2	190	H	22	empty	NA	NA	NA	NA	NA	NA	NA	NA	NA	NA	NA	NA
2	191	H	23	empty	NA	NA	NA	NA	NA	NA	NA	NA	NA	NA	NA	NA
2	192	H	24	empty	NA	NA	NA	NA	NA	NA	NA	NA	NA	NA	NA	NA
2	211	I	19	empty	NA	NA	NA	NA	NA	NA	NA	NA	NA	NA	NA	NA
2	212	I	20	empty	NA	NA	NA	NA	NA	NA	NA	NA	NA	NA	NA	NA
2	213	I	21	empty	NA	NA	NA	NA	NA	NA	NA	NA	NA	NA	NA	NA
2	214	I	22	empty	NA	NA	NA	NA	NA	NA	NA	NA	NA	NA	NA	NA
2	215	I	23	empty	NA	NA	NA	NA	NA	NA	NA	NA	NA	NA	NA	NA
2	216	I	24	empty	NA	NA	NA	NA	NA	NA	NA	NA	NA	NA	NA	NA
2	235	J	19	empty	NA	NA	NA	NA	NA	NA	NA	NA	NA	NA	NA	NA
2	236	J	20	empty	NA	NA	NA	NA	NA	NA	NA	NA	NA	NA	NA	NA
2	237	J	21	empty	NA	NA	NA	NA	NA	NA	NA	NA	NA	NA	NA	NA
2	238	J	22	empty	NA	NA	NA	NA	NA	NA	NA	NA	NA	NA	NA	NA
2	239	J	23	empty	NA	NA	NA	NA	NA	NA	NA	NA	NA	NA	NA	NA
2	240	J	24	empty	NA	NA	NA	NA	NA	NA	NA	NA	NA	NA	NA	NA
2	259	K	19	empty	NA	NA	NA	NA	NA	NA	NA	NA	NA	NA	NA	NA
2	260	K	20	empty	NA	NA	NA	NA	NA	NA	NA	NA	NA	NA	NA	NA
2	261	K	21	empty	NA	NA	NA	NA	NA	NA	NA	NA	NA	NA	NA	NA
2	262	K	22	empty	NA	NA	NA	NA	NA	NA	NA	NA	NA	NA	NA	NA
2	263	K	23	empty	NA	NA	NA	NA	NA	NA	NA	NA	NA	NA	NA	NA
2	264	K	24	empty	NA	NA	NA	NA	NA	NA	NA	NA	NA	NA	NA	NA
2	283	L	19	empty	NA	NA	NA	NA	NA	NA	NA	NA	NA	NA	NA	NA
2	284	L	20	empty	NA	NA	NA	NA	NA	NA	NA	NA	NA	NA	NA	NA
2	285	L	21	empty	NA	NA	NA	NA	NA	NA	NA	NA	NA	NA	NA	NA
2	286	L	22	empty	NA	NA	NA	NA	NA	NA	NA	NA	NA	NA	NA	NA
2	287	L	23	empty	NA	NA	NA	NA	NA	NA	NA	NA	NA	NA	NA	NA
2	288	L	24	empty	NA	NA	NA	NA	NA	NA	NA	NA	NA	NA	NA	NA
2	292	M	4	empty	NA	NA	NA	NA	NA	NA	NA	NA	NA	NA	NA	NA
2	293	M	5	empty	NA	NA	NA	NA	NA	NA	NA	NA	NA	NA	NA	NA
2	294	M	6	empty	NA	NA	NA	NA	NA	NA	NA	NA	NA	NA	NA	NA
2	295	M	7	empty	NA	NA	NA	NA	NA	NA	NA	NA	NA	NA	NA	NA
2	296	M	8	empty	NA	NA	NA	NA	NA	NA	NA	NA	NA	NA	NA	NA
2	297	M	9	empty	NA	NA	NA	NA	NA	NA	NA	NA	NA	NA	NA	NA
2	298	M	10	empty	NA	NA	NA	NA	NA	NA	NA	NA	NA	NA	NA	NA
2	299	M	11	empty	NA	NA	NA	NA	NA	NA	NA	NA	NA	NA	NA	NA
2	300	M	12	empty	NA	NA	NA	NA	NA	NA	NA	NA	NA	NA	NA	NA
2	301	M	13	empty	NA	NA	NA	NA	NA	NA	NA	NA	NA	NA	NA	NA
2	302	M	14	empty	NA	NA	NA	NA	NA	NA	NA	NA	NA	NA	NA	NA
2	303	M	15	empty	NA	NA	NA	NA	NA	NA	NA	NA	NA	NA	NA	NA
2	304	M	16	empty	NA	NA	NA	NA	NA	NA	NA	NA	NA	NA	NA	NA
2	305	M	17	empty	NA	NA	NA	NA	NA	NA	NA	NA	NA	NA	NA	NA
2	306	M	18	empty	NA	NA	NA	NA	NA	NA	NA	NA	NA	NA	NA	NA
2	307	M	19	empty	NA	NA	NA	NA	NA	NA	NA	NA	NA	NA	NA	NA
2	308	M	20	empty	NA	NA	NA	NA	NA	NA	NA	NA	NA	NA	NA	NA
2	309	M	21	empty	NA	NA	NA	NA	NA	NA	NA	NA	NA	NA	NA	NA
2	310	M	22	empty	NA	NA	NA	NA	NA	NA	NA	NA	NA	NA	NA	NA
2	311	M	23	empty	NA	NA	NA	NA	NA	NA	NA	NA	NA	NA	NA	NA
2	312	M	24	empty	NA	NA	NA	NA	NA	NA	NA	NA	NA	NA	NA	NA
2	316	N	4	empty	NA	NA	NA	NA	NA	NA	NA	NA	NA	NA	NA	NA
2	317	N	5	empty	NA	NA	NA	NA	NA	NA	NA	NA	NA	NA	NA	NA
2	318	N	6	empty	NA	NA	NA	NA	NA	NA	NA	NA	NA	NA	NA	NA
2	319	N	7	empty	NA	NA	NA	NA	NA	NA	NA	NA	NA	NA	NA	NA
2	320	N	8	empty	NA	NA	NA	NA	NA	NA	NA	NA	NA	NA	NA	NA
2	321	N	9	empty	NA	NA	NA	NA	NA	NA	NA	NA	NA	NA	NA	NA
2	322	N	10	empty	NA	NA	NA	NA	NA	NA	NA	NA	NA	NA	NA	NA
2	323	N	11	empty	NA	NA	NA	NA	NA	NA	NA	NA	NA	NA	NA	NA
2	324	N	12	empty	NA	NA	NA	NA	NA	NA	NA	NA	NA	NA	NA	NA
2	325	N	13	empty	NA	NA	NA	NA	NA	NA	NA	NA	NA	NA	NA	NA
2	326	N	14	empty	NA	NA	NA	NA	NA	NA	NA	NA	NA	NA	NA	NA
2	327	N	15	empty	NA	NA	NA	NA	NA	NA	NA	NA	NA	NA	NA	NA
2	328	N	16	empty	NA	NA	NA	NA	NA	NA	NA	NA	NA	NA	NA	NA
2	329	N	17	empty	NA	NA	NA	NA	NA	NA	NA	NA	NA	NA	NA	NA
2	330	N	18	empty	NA	NA	NA	NA	NA	NA	NA	NA	NA	NA	NA	NA
2	331	N	19	empty	NA	NA	NA	NA	NA	NA	NA	NA	NA	NA	NA	NA
2	332	N	20	empty	NA	NA	NA	NA	NA	NA	NA	NA	NA	NA	NA	NA
2	333	N	21	empty	NA	NA	NA	NA	NA	NA	NA	NA	NA	NA	NA	NA
2	334	N	22	empty	NA	NA	NA	NA	NA	NA	NA	NA	NA	NA	NA	NA
2	335	N	23	empty	NA	NA	NA	NA	NA	NA	NA	NA	NA	NA	NA	NA
2	336	N	24	empty	NA	NA	NA	NA	NA	NA	NA	NA	NA	NA	NA	NA
2	340	O	4	empty	NA	NA	NA	NA	NA	NA	NA	NA	NA	NA	NA	NA
2	341	O	5	empty	NA	NA	NA	NA	NA	NA	NA	NA	NA	NA	NA	NA
2	342	O	6	empty	NA	NA	NA	NA	NA	NA	NA	NA	NA	NA	NA	NA
2	343	O	7	empty	NA	NA	NA	NA	NA	NA	NA	NA	NA	NA	NA	NA
2	344	O	8	empty	NA	NA	NA	NA	NA	NA	NA	NA	NA	NA	NA	NA
2	345	O	9	empty	NA	NA	NA	NA	NA	NA	NA	NA	NA	NA	NA	NA
2	346	O	10	empty	NA	NA	NA	NA	NA	NA	NA	NA	NA	NA	NA	NA
2	347	O	11	empty	NA	NA	NA	NA	NA	NA	NA	NA	NA	NA	NA	NA
2	348	O	12	empty	NA	NA	NA	NA	NA	NA	NA	NA	NA	NA	NA	NA
2	349	O	13	empty	NA	NA	NA	NA	NA	NA	NA	NA	NA	NA	NA	NA
2	350	O	14	empty	NA	NA	NA	NA	NA	NA	NA	NA	NA	NA	NA	NA
2	351	O	15	empty	NA	NA	NA	NA	NA	NA	NA	NA	NA	NA	NA	NA
2	352	O	16	empty	NA	NA	NA	NA	NA	NA	NA	NA	NA	NA	NA	NA
2	353	O	17	empty	NA	NA	NA	NA	NA	NA	NA	NA	NA	NA	NA	NA
2	354	O	18	empty	NA	NA	NA	NA	NA	NA	NA	NA	NA	NA	NA	NA
2	355	O	19	empty	NA	NA	NA	NA	NA	NA	NA	NA	NA	NA	NA	NA
2	356	O	20	empty	NA	NA	NA	NA	NA	NA	NA	NA	NA	NA	NA	NA
2	357	O	21	empty	NA	NA	NA	NA	NA	NA	NA	NA	NA	NA	NA	NA
2	358	O	22	empty	NA	NA	NA	NA	NA	NA	NA	NA	NA	NA	NA	NA
2	359	O	23	empty	NA	NA	NA	NA	NA	NA	NA	NA	NA	NA	NA	NA
2	360	O	24	empty	NA	NA	NA	NA	NA	NA	NA	NA	NA	NA	NA	NA
2	364	P	4	empty	NA	NA	NA	NA	NA	NA	NA	NA	NA	NA	NA	NA
2	365	P	5	empty	NA	NA	NA	NA	NA	NA	NA	NA	NA	NA	NA	NA
2	366	P	6	empty	NA	NA	NA	NA	NA	NA	NA	NA	NA	NA	NA	NA
2	367	P	7	empty	NA	NA	NA	NA	NA	NA	NA	NA	NA	NA	NA	NA
2	368	P	8	empty	NA	NA	NA	NA	NA	NA	NA	NA	NA	NA	NA	NA
2	369	P	9	empty	NA	NA	NA	NA	NA	NA	NA	NA	NA	NA	NA	NA
2	370	P	10	empty	NA	NA	NA	NA	NA	NA	NA	NA	NA	NA	NA	NA
2	371	P	11	empty	NA	NA	NA	NA	NA	NA	NA	NA	NA	NA	NA	NA
2	372	P	12	empty	NA	NA	NA	NA	NA	NA	NA	NA	NA	NA	NA	NA
2	373	P	13	empty	NA	NA	NA	NA	NA	NA	NA	NA	NA	NA	NA	NA
2	374	P	14	empty	NA	NA	NA	NA	NA	NA	NA	NA	NA	NA	NA	NA
2	375	P	15	empty	NA	NA	NA	NA	NA	NA	NA	NA	NA	NA	NA	NA
2	376	P	16	empty	NA	NA	NA	NA	NA	NA	NA	NA	NA	NA	NA	NA
2	377	P	17	empty	NA	NA	NA	NA	NA	NA	NA	NA	NA	NA	NA	NA
2	378	P	18	empty	NA	NA	NA	NA	NA	NA	NA	NA	NA	NA	NA	NA
2	379	P	19	empty	NA	NA	NA	NA	NA	NA	NA	NA	NA	NA	NA	NA
2	380	P	20	empty	NA	NA	NA	NA	NA	NA	NA	NA	NA	NA	NA	NA
2	381	P	21	empty	NA	NA	NA	NA	NA	NA	NA	NA	NA	NA	NA	NA
2	382	P	22	empty	NA	NA	NA	NA	NA	NA	NA	NA	NA	NA	NA	NA
2	383	P	23	empty	NA	NA	NA	NA	NA	NA	NA	NA	NA	NA	NA	NA
2	384	P	24	empty	NA	NA	NA	NA	NA	NA	NA	NA	NA	NA	NA	NA
